# Supplementary material for: CRISPR/Cas9 screening reveals Zfp607b as a novel transcription factor regulating myogenesis
Source: Genes Dis. 2024 Oct 30;12(4):101444. doi: 10.1016/j.gendis.2024.101444 (PMC11981725; doi:10.1016/j.gendis.2024.101444)
Supplement: Multimedia component 2 [file mmc2.xlsx]

## Sheet: Table. S1
Supporting Information Data1. Primer pairs and sgRNAs targeting sequences used in this study.
Primer	Sequence (5’ - 3’)	Notes
p-Zfp607b-F	ACCTCCATAGAAGATTCTAGATGGCCAGCTCCAGTTCTCA	Cloned Zfp607b CDs sequences from C2C12 genome
p-Zfp607b-R	ATGGTCTTTGTAGTCGGATCCCACTGGAAGGGCCTCACC
Q-Zfp607b-F	GGGATGTGGCTGTTGACT	Amplifing Zfp607b nucleic acid from tissue or cells by qPCR
Q-Zfp607b-R	CGACCAGGTTGCTGTAGG
Seq-MAX-F	GAGTGTGTGCGTGGGGGCAC	Sequencing MAX in C2C12-Cas9 genome after sgRNA expressed
Seq-Zfp607b-F	GAGCGACTTGTCACATCCCAAACAGTATG	Sequencing Zfp607b in C2C12-Cas9 genome after sgRNA expressed
Seq-Junb-F	CGGAGGGAGAGAAAATCTCCGGAAG	Sequencing Junb in C2C12-Cas9 genome after sgRNA expressed
msgLib-F	TATCTTGTGGAAAGGACGAAACACCGG	Clone sgRNA region from plasmid library
		Clone sgRNA region from plasmid library
msgLib-R	TTTAAGAGCTATGCTGGAAACAGCATAGC
mceLib-F	GCTTACCGTAACTTGAAAGTATTTCG	Clone sgRNA region from the cell library
mceLib-R	GGTAGAATTGGATCCAAAAAAAGCACCGAC
Ki67-F	TGCCCGACCCTACAAAATG	Amplificated Ki67 by q-PCR
Ki67-R	GAGCCTGTATCACTCATCTGC
PCNA-F	GGGTGAAGTTTTCTGCAAGTG	Amplificated PCNA in mouse by q-PCR
PCNA-R	GTACCTCAGAGCAAACGTTAGG
CyclinE-F	GCGAGGATGAGAGCAGTTC	Amplificated CyclinE1 in mouse by q-PCR
CyclinE-R	AAGTCCTGTGCCAAGTAGAAC
MyoD-F	CCACTCCGGGACATAGACTTG	Amplificated MyoD in mouse by q-PCR
MyoD-R	AAAAGCGCAGGTCTGGTGAG
MyoG-F	CCATCCAGTACATTGAGCGCCTACA	Amplificated MyoG in mouse by q-PCR
MyoG-R	ACGATGGACGTAAGGGAGTGCAGAT
MyHC-F	GCCTGGGCTTACCTCTCTATCAC	Amplificated MyHC in mouse by q-PCR
MyHC-R	CTTCTCAGACTTCCGCAGGAA
GAPDH-F	AGAACATCATCCCTGCATCC	Amplificated GAPDH in mouse by q-PCR
GAPDH-R	GGTCCTCAGTGTAGCCCAAG
mus-sg1-MAX	CACTGGAACGAAAACGTAG	sgRNA for targeted MAX
mus-sg1-Zfp607b	TGAAGCTGAAAATATATCTC	sgRNA for targeted Zfp607b
mus-sg1-Junb	ACGCAGCGGCGGGATACGGT	sgRNA for targeted Junb

## Sheet: Table. S2
Supporting Information Data2. Reads count of sgRNAs in the lentin-plasmid library by NGS sequencing
barcode	TF name	sgRNA_sequence (5'-3')	sgRNA in plasmid library (reads count)
mTF_LIB_1	Ddit3	TCAGGTTCCGGCTGTTATTCTGG	764
mTF_LIB_2	Ddit3	GACAGAGCCAGAATAACAGCCGG	447
mTF_LIB_3	Ddit3	AGAATAACAGCCGGAACCTGAGG	879
mTF_LIB_4	Ddit3	TATGAAGATGCACTTCCTTCTGG	1329
mTF_LIB_5	Trerf1	ACCAATCACGTGGGCCACGGTGG	989
mTF_LIB_6	Trerf1	ACCACCGTGGCCCACGTGATTGG	889
mTF_LIB_7	Trerf1	CAAGATACTCGGGATGGTCTCGG	459
mTF_LIB_8	Trerf1	ACTGTACAAGACCAATCACGTGG	1244
mTF_LIB_9	Trerf1	GATTGGTCTTGTACAGTTGCTGG	930
mTF_LIB_10	Trerf1	CTGTACAAGACCAATCACGTGGG	865
mTF_LIB_11	Trerf1	GATGGTCTCGGCTTGCCTATTGG	1143
mTF_LIB_12	BC024063	GAAGAAAGTTGTCAAAGTTCTGG	772
mTF_LIB_13	Gm45871	ACATTGAGTGTTGAATACAGAGG	1100
mTF_LIB_14	Gm45871	TCTGTATTCAACACTCAATGTGG	1594
mTF_LIB_15	Gm45871	CATTGAGTGTTGAATACAGAGGG	915
mTF_LIB_16	Gm45871	TGTTCAATATGATGAAGCCTTGG	414
mTF_LIB_17	Gm45871	TAAACTTGACTCGAGAAGAATGG	574
mTF_LIB_18	Gm45871	AAACTTGACTCGAGAAGAATGGG	658
mTF_LIB_19	Gm45871	CATTTGTAGGGTTTCTCTTTAGG	701
mTF_LIB_20	Zscan4-ps2	AACTCTTGTAATGCTACTGAAGG	792
mTF_LIB_21	Zscan4-ps1	GGAAATGTTGGTGAAAGATGTGG	1065
mTF_LIB_22	Zscan4-ps1	ACCTCTTGTAATGCTACTGAAGG	865
mTF_LIB_23	Zscan4-ps1	AATGTTGGTGAAAGATGTGGTGG	1323
mTF_LIB_24	Zscan4-ps1	AAGATGTGGTGGAAATGAAATGG	975
mTF_LIB_25	Zscan4-ps1	TCCTTCAGTAGCATTACAAGAGG	1180
mTF_LIB_26	Zscan4-ps1	CTAGTCATCATGTAGACTTCCGG	725
mTF_LIB_27	Zscan4-ps1	CCGGAGTGCTCTGACTCCTGCGG	1140
mTF_LIB_28	Zscan4-ps3	TGGATGTCTACATGATGACTGGG	918
mTF_LIB_29	Zscan4-ps3	GTGACATCGGCAGTAGTCGGAGG	1359
mTF_LIB_30	Zscan4-ps3	CTGGATGTCTACATGATGACTGG	1046
mTF_LIB_31	Gm35315	GGTGCAAAGGATTCACCATAGGG	788
mTF_LIB_32	Gm35315	CATAGTTATCCTCAAAGGTATGG	713
mTF_LIB_33	Gm35315	TAGACCACTGGTTGGTGCAAAGG	880
mTF_LIB_34	Gm35315	AGGCATAAAAGAAGTCCAACTGG	1099
mTF_LIB_35	Gm35315	TGGTGCAAAGGATTCACCATAGG	712
mTF_LIB_36	Gm35315	TTCACAGAAGAATCTCTACAAGG	908
mTF_LIB_37	Gm35315	GAATCCTTTGCACCAACCAGTGG	1203
mTF_LIB_38	Gm3854	GTGATAGCCATCCTAGAGCAAGG	727
mTF_LIB_39	Gm3854	AACTTTCTCCCAAGAAGAGTGGG	923
mTF_LIB_40	Gm3854	CTCATAAGTGTGTTGCTTGGAGG	1473
mTF_LIB_41	Gm3854	TACACCCACCTGGTCTCACTGGG	950
mTF_LIB_42	Gm3854	CAAGCACTCCCACTCTTCTTGGG	702
mTF_LIB_43	Gm3854	CTCCTCATAAGTGTGTTGCTTGG	523
mTF_LIB_44	Gm3854	GTGCTTGGAGCCTGTTCAGAGGG	1267
mTF_LIB_45	Gm4881	ATAGACGGGCCACCTCATCGGGG	1478
mTF_LIB_46	Gm4881	CATAGACGGGCCACCTCATCGGG	1178
mTF_LIB_47	Gm4881	CGATGAGGTGGCCCGTCTATGGG	859
mTF_LIB_48	Gm4881	TTCCCCGTAGTCCCCTTGCCAGG	1593
mTF_LIB_49	Gm4881	CCGATGAGGTGGCCCGTCTATGG	1116
mTF_LIB_50	Gm4881	AGGGGTCCAGAGAGCCGGCAGGG	1260
mTF_LIB_51	Gm4881	CCATAGACGGGCCACCTCATCGG	949
mTF_LIB_52	Gm12845	GTTCTGCAAGGGGTATATTAAGG	800
mTF_LIB_53	Gm12845	CCAATGTCAATGATAGCTCCAGG	491
mTF_LIB_54	Gm12845	CCTGGAGCTATCATTGACATTGG	863
mTF_LIB_55	Gm12845	TAGGCTAGCAACTCTTAATCAGG	322
mTF_LIB_56	Gm12845	TATCATCAAGGGTTGTTATCTGG	965
mTF_LIB_57	Gm12845	TGGTCACCCCCGGAAATGACTGG	1034
mTF_LIB_58	Gm12845	AGCTTGCTGTGAATATCACCTGG	876
mTF_LIB_59	Gm5767	GCCTGCACTGGGATCGAAGTTGG	591
mTF_LIB_60	Gm5767	GCCAACTTCGATCCCAGTGCAGG	729
mTF_LIB_61	Gm5767	AGGGACATACGGCCTGCACTGGG	922
mTF_LIB_62	Gm5767	CAGGCCGTATGTCCCTACTGTGG	1086
mTF_LIB_63	Gm5767	ATGATACGGTTCCCACAGTAGGG	1196
mTF_LIB_64	Gm5767	AGGTGGTCACTGTCATGATACGG	980
mTF_LIB_65	Gm5767	TAGGGACATACGGCCTGCACTGG	1515
mTF_LIB_66	Gm29106	GTTCACCAGAGATTGTGTACTGG	925
mTF_LIB_67	Gm29106	TCAGGTTCCATTGACATTCATGG	1013
mTF_LIB_68	Gm29106	TGTCTCCAGTACACAATCTCTGG	658
mTF_LIB_69	Gm29106	TCCATTGACATTCATGGATGTGG	1143
mTF_LIB_70	Gm29106	AACTTTAAGCTTTGAGGATGTGG	1200
mTF_LIB_71	Gm29106	TGTATCCAATATGAAATCTGTGG	825
mTF_LIB_72	Gm29106	ATTCACCACAGATTTCATATTGG	881
mTF_LIB_73	Gm28168	TATCACCATATTATCCAGATTGG	936
mTF_LIB_74	Gm28168	TTTCTCCAATCTGGATAATATGG	933
mTF_LIB_75	Gm28168	ATTGGAGAAAAACCTTATAAAGG	570
mTF_LIB_76	Gm28168	CCACATACATTACCTTTATAAGG	889
mTF_LIB_77	Gm28168	CCTTATAAAGGTAATGTATGTGG	1404
mTF_LIB_78	B020011L13Rik	TTGCAAATGTAATGATTGTGGGG	1530
mTF_LIB_79	Hoxd4	GTGAACCCCAACTACACCGGCGG	1194
mTF_LIB_80	Hoxd4	GAACCCCAACTACACCGGCGGGG	1240
mTF_LIB_81	Hoxd4	TGAACCCCAACTACACCGGCGGG	672
mTF_LIB_82	Hoxd4	CTGTCTGGTGTAGGCCGTCCGGG	1553
mTF_LIB_83	Hoxd4	GCTGTCTGGTGTAGGCCGTCCGG	1209
mTF_LIB_84	Hoxd4	TGTGAGCGATTTCAATCCGACGG	1159
mTF_LIB_85	Hoxd4	GGTATCTGACCAGGCGCCGTCGG	740
mTF_LIB_86	Gm7145	TCAGGTTCTATTGACATTTATGG	879
mTF_LIB_87	Gm7145	TCTATTGACATTTATGGATGTGG	1403
mTF_LIB_88	Ovol3	GGCGTCCACAGCCACCTAACTGG	878
mTF_LIB_89	Ovol3	ACTCCTCACAAGAAAGACCCTGG	752
mTF_LIB_90	Ovol3	CTCCTCACAAGAAAGACCCTGGG	519
mTF_LIB_91	Ovol3	GGAAGGTGGCTCCAGTTAGGTGG	844
mTF_LIB_92	Ovol3	GGGTCTTTCTTGTGAGGAGTCGG	856
mTF_LIB_93	Ovol3	TGCCCAGGGTCTTTCTTGTGAGG	1583
mTF_LIB_94	Ovol3	CATAAGCATCTCCCCGGAGCTGG	617
mTF_LIB_95	Gm28360	GTAGTGTGCCTTAGGATTTGGGG	1133
mTF_LIB_96	Gm28360	GAAAGTCTGTAGTGTGCCTTAGG	843
mTF_LIB_97	Gm28360	TGTAGTGTGCCTTAGGATTTGGG	770
mTF_LIB_98	Gm28360	CTGTAGTGTGCCTTAGGATTTGG	872
mTF_LIB_99	Zfp383	GGTGTTCAGTGACGTGTCTCTGG	910
mTF_LIB_100	Zfp383	TGTACAAGTCTCTCTGCGCGGGG	1477
mTF_LIB_101	Zfp383	TTTGTACAAGTCTCTCTGCGCGG	1620
mTF_LIB_102	Zfp383	GACACGTCACTGAACACCACCGG	1038
mTF_LIB_103	Zfp383	GCCTCAGGTGATCTCTTTATTGG	519
mTF_LIB_104	Zfp383	AGGTACCCAGTGGAGAAAAGAGG	994
mTF_LIB_105	Zfp383	GGCAAAGAGCCCTGGATGATTGG	578
mTF_LIB_106	Obox8	GGTGATAATCATGCACTAGCAGG	571
mTF_LIB_107	Obox8	TCATGCACTAGCAGGGCTGAAGG	569
mTF_LIB_108	Obox8	ATTTGGAAATCTGGAGACATTGG	652
mTF_LIB_109	Obox8	CTAGGGGATCTGGATCCATTTGG	711
mTF_LIB_110	Obox8	TCAGGTAATTGAGGGCTTTGGGG	1141
mTF_LIB_111	Obox8	TAATGAGGCACTAGGGGATCTGG	694
mTF_LIB_112	Obox8	TTCAGGTAATTGAGGGCTTTGGG	674
mTF_LIB_113	Atf7	CGTTGGCTCTGAGCTTTCCTTGG	816
mTF_LIB_114	Atf7	TCCGCATCAGCCCCTAGCAATGG	856
mTF_LIB_115	Atf7	GTTGGCTCTGAGCTTTCCTTGGG	867
mTF_LIB_116	Atf7	ACTGGGGCTGGAGAACCCGTTGG	846
mTF_LIB_117	Atf7	GCGGAACTGTGCTGAATCACTGG	668
mTF_LIB_118	Atf7	CGAACACTAAGGCCATTGCTAGG	576
mTF_LIB_119	Atf7	CAGCTGCAGATCGAACACTAAGG	822
mTF_LIB_120	Tcf24	CGCGCTGCGTGGGCTGCTAGCGG	1007
mTF_LIB_121	Tcf24	TGCGTGGGCTGCTAGCGGGACGG	823
mTF_LIB_122	Tcf24	CCTGTTGGCCCGGTCCCGGTCGG	882
mTF_LIB_123	Tcf24	CGCTAGCAGCCCACGCAGCGCGG	1281
mTF_LIB_124	Tcf24	TCGGTCCTGGGCTCCAGTCGCGG	1665
mTF_LIB_125	Tcf24	GAGGCCTGTTGGCCCGGTCCCGG	977
mTF_LIB_126	Tcf24	CCGACCGGGACCGGGCCAACAGG	1997
mTF_LIB_127	Zfp953	AATGTGGCAACATCTTTGTGGGG	1450
mTF_LIB_128	Zfp953	GAATGTGGCAACATCTTTGTGGG	647
mTF_LIB_129	Zfp953	ATCTGATAATTCATTTAGGAGGG	778
mTF_LIB_130	Zfp953	AGAATGTGGCAACATCTTTGTGG	1060
mTF_LIB_131	Zfp953	CATCTGATAATTCATTTAGGAGG	1125
mTF_LIB_132	Zfp953	CAAGTGTGAAACATGTAATAGGG	568
mTF_LIB_133	Zfp953	ATTACATGTTTCACACTTGTAGG	925
mTF_LIB_134	Zfp82	GTCCATAGCCTTCTCGCAGGAGG	1102
mTF_LIB_135	Zfp82	TACCACAATGTGGCCTCGCTAGG	809
mTF_LIB_136	Zfp82	TGTGTCCATAGCCTTCTCGCAGG	1925
mTF_LIB_137	Zfp82	GCCAGATGTGATTTCCTTACTGG	817
mTF_LIB_138	Zfp82	CTCCTCCTGCGAGAAGGCTATGG	502
mTF_LIB_139	Zfp82	GTGATTTCCTTACTGGAGCAAGG	1017
mTF_LIB_140	Zfp82	CTTTGCCTCACAACCTTCCAGGG	1266
mTF_LIB_141	Ascl5	GCCGAGCTCTGGTGGACCGTGGG	318
mTF_LIB_142	Ascl5	CCTAGCTGCATGCCCCCCGGGGG	1440
mTF_LIB_143	Ascl5	TGCCGAGCTCTGGTGGACCGTGG	704
mTF_LIB_144	Ascl5	TACGTTGCTCAAGGGTTCGGTGG	1669
mTF_LIB_145	Ascl5	CCCCCGGGGGGCATGCAGCTAGG	307
mTF_LIB_146	Ascl5	GTACCCTTTCTATTGTACCCCGG	640
mTF_LIB_147	Ascl5	CAGTAACTTCTGCCGAGCTCTGG	339
mTF_LIB_148	Zfp87	CATTTATAGGGCTTCCCCCCTGG	785
mTF_LIB_149	Zfp87	GCGCCAGAGAGTTCATCCTGTGG	822
mTF_LIB_150	Zfp87	GAACTCTCTGGCGCTGAAGAAGG	695
mTF_LIB_151	Zfp87	GAAGGTCTTTAGTGCTCACTCGG	719
mTF_LIB_152	Zfp87	TCTCCACAGGATGAACTCTCTGG	741
mTF_LIB_153	Zfp87	GTCAAATTCTTGACATTTATAGG	428
mTF_LIB_154	Zfp87	CTGCTTTAGGGTTGAGGGATAGG	847
mTF_LIB_155	Foxl1	GTACACGTACAACAGCGGCGAGG	1130
mTF_LIB_156	Foxl1	TGTACGTGTACAGCCCCGAGAGG	1268
mTF_LIB_157	Foxl1	AGCCGCAGGGGCGAAGGCCAGGG	614
mTF_LIB_158	Foxl1	CGGCCAGCGGGGGACTGAAGAGG	601
mTF_LIB_159	Foxl1	GCTGTAGGGCGGCTTCTGCGGGG	1879
mTF_LIB_160	Foxl1	GCTTCTGCGGGGGCTCGACGCGG	1220
mTF_LIB_161	Foxl1	CTGTAGGGCGGCTTCTGCGGGGG	1757
mTF_LIB_162	Zfp850	CCGTGAATGTACTATAGCTGTGG	608
mTF_LIB_163	Zfp850	GCTGTGGCCATTACTAAAACTGG	688
mTF_LIB_164	Zfp850	CCACAGCTATAGTACATTCACGG	684
mTF_LIB_165	Zfp850	AGTTTCACTTATATGCTTTATGG	672
mTF_LIB_166	Zfp850	TATATGCTTTATGGTCTGTTTGG	965
mTF_LIB_167	Zfp850	ACGGGACTACAGGGTTGTCAAGG	905
mTF_LIB_168	Zfp850	CTACAGCAACCTCATTGCAGTGG	954
mTF_LIB_169	Zfp955b	CTTTCATAAACCGTGACTGCAGG	1121
mTF_LIB_170	Zfp955b	TCAAGTTTCTCTGGAGCTGTGGG	531
mTF_LIB_171	Zfp955b	TATGACAGGCCATGGAATACAGG	732
mTF_LIB_172	Zfp955b	ACGGTTGCCCGCACTGCTAAAGG	1268
mTF_LIB_173	Zfp955b	GGGAAGGCCTTTAGCAGTGCGGG	559
mTF_LIB_174	Zfp955b	GATTCTAAGAGAGCCCACACTGG	1047
mTF_LIB_175	Zfp955b	TTCATGATTATGACAGGCCATGG	867
mTF_LIB_176	Zfp960	TATGGTCTAGAAGATTGCTGTGG	1184
mTF_LIB_177	Zfp960	CCCTATGCATGTAAAAAATGTGG	850
mTF_LIB_178	Zfp994	GTTCGAGGACAATATGCTGTAGG	674
mTF_LIB_179	Zfp994	TGCTCAGCAGGCATTGTACATGG	841
mTF_LIB_180	Zfp994	AAGATCATCCATGAGTTCACCGG	1205
mTF_LIB_181	Zfp994	TTCGTTGATGAATTCTAAGATGG	968
mTF_LIB_182	Zfp994	CTTGGGTATTTACATGTTCGAGG	1194
mTF_LIB_183	Zfp994	TTGCCCTGAATGCCAGGCTCAGG	643
mTF_LIB_184	Zfp994	AATTCTAAGATGGCCTTTCAGGG	1092
mTF_LIB_185	Lhx8	TCGCGGGGAACCGCCAGCTCCGG	960
mTF_LIB_186	Lhx8	GTGCCCCGGGCTCATGTCGGAGG	1414
mTF_LIB_187	Lhx8	GCGGCCGGGAGGACCCGCAAAGG	1166
mTF_LIB_188	Lhx8	AGCGCCTTTGCGGGTCCTCCCGG	1738
mTF_LIB_189	Lhx8	ACTCCTCCGACATGAGCCCGGGG	921
mTF_LIB_190	Lhx8	GGGAGGACCCGCAAAGGCGCTGG	1280
mTF_LIB_191	Lhx8	GGAGGACCCGCAAAGGCGCTGGG	777
mTF_LIB_192	Sox1	ACCGACCTGCACTCGCCCGGCGG	1589
mTF_LIB_193	Sox1	GAGACCGACCTGCACTCGCCCGG	2505
mTF_LIB_194	Sox1	GACCCGATCCTGGTTGGCCTTGG	626
mTF_LIB_195	Sox1	CCGCTTGACCCGATCCTGGTTGG	993
mTF_LIB_196	Sox1	CGGGGGCACCAAGGCCAACCAGG	893
mTF_LIB_197	Sox1	GCCGGGCCCGAGAGGTTCGTGGG	546
mTF_LIB_198	Sox1	CCAACCAGGATCGGGTCAAGCGG	1367
mTF_LIB_199	Zfp97	TCTGTGAATATAACCAATGTTGG	717
mTF_LIB_200	Zfp97	AAGATTGCTGTTGCGTGCAAAGG	988
mTF_LIB_201	Zfp97	AAAAGATTGGTAACAAGCAAAGG	798
mTF_LIB_202	Zfp97	AAGAGTGCTGTGATGTGCAAAGG	1089
mTF_LIB_203	Zfp97	AAGGTATCTGTTACATGCAAAGG	832
mTF_LIB_204	Rhox2f	CTTCTCCTTCTCCTGGTCACAGG	1394
mTF_LIB_205	Rhox2f	AGCTGTGTCGCCAAAGGTGCCGG	1193
mTF_LIB_206	Rhox2f	CATTGAAGCTGTGTCGCCAAAGG	1435
mTF_LIB_207	Rhox2d	TGCCCGAATTCCGCTACAGTTGG	1252
mTF_LIB_208	Rhox2d	TGCCAACTGTAGCGGAATTCGGG	724
mTF_LIB_209	Rhox2d	ACTCCCGACCCAGGCAGGCCCGG	1329
mTF_LIB_210	Rhox2d	TTGCCAACTGTAGCGGAATTCGG	615
mTF_LIB_211	Rhox2d	AAAACGTCTGGCAAAATCCATGG	972
mTF_LIB_212	Rhox2d	AAACGTCTGGCAAAATCCATGGG	1376
mTF_LIB_213	Rhox2d	AGCTCTGTTGCCAACTGTAGCGG	728
mTF_LIB_214	Zfp748	TGAACACCATATAAACGATACGG	331
mTF_LIB_215	Zfp748	TCTCTTCCGTATCGTTTATATGG	973
mTF_LIB_216	Zfp748	GTATCGTTTATATGGTGTTCAGG	805
mTF_LIB_217	Zfp748	GTAGGCATTCTCTCCTGGATTGG	777
mTF_LIB_218	Zfp748	GAACACCAGAGAACCAATCCAGG	700
mTF_LIB_219	Zfp748	TAAGATTGAGGTATGTAGCGAGG	891
mTF_LIB_220	Zfp748	TGGTTCTCTGGTGTTCGAGAAGG	960
mTF_LIB_221	Zscan4b	ATCTGTGCATTATCTGGTATTGG	852
mTF_LIB_222	Zfp870	CACGTCCTGGACAAGATTGCAGG	1094
mTF_LIB_223	Zfp870	GACATCTTCAACTGCAGTCCAGG	1007
mTF_LIB_224	Zfp870	GGGTGTGCCATTGAACCATCTGG	816
mTF_LIB_225	Zfp870	AAACAAGTCGGGCAAACAGAAGG	871
mTF_LIB_226	Zfp870	GTGCCATTGAACCATCTGGTAGG	705
mTF_LIB_227	Zfp870	TAGAATTGGCCATTCATCTCTGG	190
mTF_LIB_228	Zfp870	CAGAAGGTTATAAATGAGTATGG	731
mTF_LIB_229	Zfp799	TTCTGCACGCTGATGACCTTCGG	731
mTF_LIB_230	Zfp799	TATATAGGACAGGTTCCTCAAGG	877
mTF_LIB_231	Zfp799	AGCGTGCAGAAATCTTTAACTGG	626
mTF_LIB_232	Zfp799	TTGAGGAACCTGTCCTATATAGG	716
mTF_LIB_233	Zfp799	GGGCTTTCATATGGGGGAACTGG	532
mTF_LIB_234	Zfp799	TATGCTGAATGCATCCCAAAAGG	880
mTF_LIB_235	Zfp799	AGACTCTGTGAATATACCGAAGG	624
mTF_LIB_236	Pou3f2	CGGCTCGGCATGTACGATGGAGG	721
mTF_LIB_237	Pou3f2	AGGCGGCTCGGCATGTACGATGG	738
mTF_LIB_238	Pou3f2	GTACATGCCGAGCCGCCTGGCGG	1598
mTF_LIB_239	Pou3f2	ATCGTACATGCCGAGCCGCCTGG	2055
mTF_LIB_240	Pou3f2	CGCCGTAGTCGCCCTGCACCAGG	1120
mTF_LIB_241	Pou3f2	TACGGCGCGCTGCAGAGCAACGG	510
mTF_LIB_242	Pou3f2	GGCATGTACGATGGAGGCGCTGG	735
mTF_LIB_243	Gm3604	TAATGCCCAGTTGTCTTAAAAGG	536
mTF_LIB_244	Gm3604	GAGTTTGAAGATTATTGTATTGG	709
mTF_LIB_245	Gm3604	AGTTTGAAGATTATTGTATTGGG	1011
mTF_LIB_246	Gm3604	TATGAGTTTGAAGATTACTATGG	831
mTF_LIB_247	Gm3604	TATGAGTTTGAAGAGTACTGTGG	834
mTF_LIB_248	Gm3604	AAATTTAATGAATGTGATGAAGG	724
mTF_LIB_249	Gm3604	CATGAATTTGTAGATTATAATGG	783
mTF_LIB_250	Zfp131	GGACCGATTGAATGAACAACGGG	622
mTF_LIB_251	Zfp131	GCTCCCGTTGTTCATTCAATCGG	903
mTF_LIB_252	Zfp131	GACATCACCCTGATTGTCGACGG	962
mTF_LIB_253	Zfp131	ATTGAATGAACAACGGGAGCAGG	600
mTF_LIB_254	Zfp131	AGAGACGATGGAATGCCTTCAGG	1073
mTF_LIB_255	Zfp131	TCAGGGTGATGTCCGTAAACCGG	820
mTF_LIB_256	Zfp131	TGAACATCATAAAATGATCTTGG	349
mTF_LIB_257	Gm14403	GAACACATATAGGAGAGAAACGG	784
mTF_LIB_258	Gm14403	GAGTTGAATGCTCTGTATAAAGG	374
mTF_LIB_259	Gm14403	CTATAGCTGTGAGATTCCTATGG	760
mTF_LIB_260	Gm14403	GTGGAAAAGCCTTTGCAAGAAGG	1031
mTF_LIB_261	Gm14403	GAGGTCACACCTTCTTGCAAAGG	1127
mTF_LIB_262	Gm5294	GACGCTGACGACTACCCTGCCGG	1567
mTF_LIB_263	Gm5294	CCCTGCCGGCAGCTCCGACGAGG	1504
mTF_LIB_264	Gm5294	ATAGGGTTACGCGGCCCGCGGGG	1809
mTF_LIB_265	Gm5294	GCGGGCCGCGTAACCCTATCAGG	886
mTF_LIB_266	Gm5294	CCTCGTCGGAGCTGCCGGCAGGG	1244
mTF_LIB_267	Gm5294	GATAGGGTTACGCGGCCCGCGGG	1115
mTF_LIB_268	Gm5294	CGCTGGTTGGCGCGGTAATAAGG	503
mTF_LIB_269	Purb	CAGCGAGTCGCGGAACTCGGCGG	2280
mTF_LIB_270	Purb	CCGCTTCCTCAAGATCGCCGAGG	1644
mTF_LIB_271	Purb	CCACCGCCATCGACAGCGTGAGG	1280
mTF_LIB_272	Purb	CGCCGAGTTCCGCGACTCGCTGG	3397
mTF_LIB_273	Purb	GAGCCGCCTCACGCTGTCGATGG	1588
mTF_LIB_274	Purb	CCGCCATCGACAGCGTGAGGCGG	1069
mTF_LIB_275	Purb	CGACAGCGTGAGGCGGCTCTTGG	471
mTF_LIB_276	Zfp955a	CACGACAGGCCTTGGAATACAGG	888
mTF_LIB_277	Zfp955a	CCTTTGTTAATTCCAGTCACCGG	1083
mTF_LIB_278	Zfp955a	TTCATGATCACGACAGGCCTTGG	712
mTF_LIB_279	Zfp955a	ATGTAGCTCATCTCCAGCGTGGG	648
mTF_LIB_280	Zfp955a	GATTCTAAGAGAGCCCACGCTGG	1009
mTF_LIB_281	Zfp955a	TCGAGTTTCTCTGGAGCTGTGGG	554
mTF_LIB_282	Zfp955a	CTTTCATAAACCTTGACTGCAGG	1125
mTF_LIB_283	Gm19965	TATTGGTAGCGAAGATACAGAGG	683
mTF_LIB_284	Gm19965	ATTGGTAGCGAAGATACAGAGGG	600
mTF_LIB_285	Gm19965	AATAAAGAAACATGGATTATTGG	479
mTF_LIB_286	Gm19965	ATTCCCCAAAGCATGTACACAGG	951
mTF_LIB_287	Gm19965	GTAATCCTGTGTACATGCTTTGG	552
mTF_LIB_288	Gm19965	TCAAGACAGAAGATTACCTCTGG	613
mTF_LIB_289	Gm19965	GAATGAAGTGTGTTACCTGATGG	852
mTF_LIB_290	Zfp853	GTTGGAGCTTCGATGTCTTGAGG	1300
mTF_LIB_291	Zfp853	CTTCGATGTCTTGAGGATGGGGG	1139
mTF_LIB_292	Zfp853	ATAGTAATAGGCCCCGAATGAGG	1163
mTF_LIB_293	Zfp853	AGCTTCGATGTCTTGAGGATGGG	708
mTF_LIB_294	Zfp853	GAGCTTCGATGTCTTGAGGATGG	899
mTF_LIB_295	Zfp853	TCCATCCTGGCGGTCACACCAGG	838
mTF_LIB_296	Zfp853	CCATCCTGGCGGTCACACCAGGG	1351
mTF_LIB_297	Pou5f2	GACGTTTGAAGACCTCCGCCCGG	2299
mTF_LIB_298	Pou5f2	ATTAATGGTGCGACCAAGTATGG	1040
mTF_LIB_299	Pou5f2	TTAATGGTGCGACCAAGTATGGG	1025
mTF_LIB_300	Pou5f2	ATGTTGGGGTGTCAACTTCCAGG	1378
mTF_LIB_301	Pou5f2	CCACCACTATTGCCTGAGAGAGG	1083
mTF_LIB_302	Pou5f2	TCACCTTATGAATTCCGAGGTGG	1259
mTF_LIB_303	Pou5f2	TCCTCACCTTATGAATTCCGAGG	1243
mTF_LIB_304	Zfp141	GAAGAACCCTACATTGCAAAAGG	884
mTF_LIB_305	Zfp141	GTTAGAGATCTACAGTATCCTGG	892
mTF_LIB_306	Zfp141	TCAAGATAGGTGAGTAGCTCTGG	289
mTF_LIB_307	Zfp141	TGATGGCTTTCACGTCCTACTGG	1211
mTF_LIB_308	Zfp141	CTACAGTATCCTGGTCTCTGTGG	801
mTF_LIB_309	Zfp141	TAGTCCTATCTTTAGGAAGTTGG	1007
mTF_LIB_310	Zfp141	TAGGACGTGAAAGCCATCATTGG	1070
mTF_LIB_311	Zfp977	ACCACTCCTCCCGAGTGAAGTGG	908
mTF_LIB_312	Zfp977	GTGGACATGAACATCATCAAAGG	977
mTF_LIB_313	Zfp977	TGTTCATGTCCACTTCACTCGGG	1042
mTF_LIB_314	Zfp977	ATGTTCATGTCCACTTCACTCGG	1035
mTF_LIB_315	Zfp977	TAGATACTTGAGCTTTAAATAGG	693
mTF_LIB_316	Zfp977	TGTAAAGTCTCTTCTGAGATGGG	930
mTF_LIB_317	Zfp977	GTACTACTTTATGGCTTTGAAGG	786
mTF_LIB_318	Zfp963	CTCACAGGGGGTCTCTGACATGG	903
mTF_LIB_319	Zfp963	CGAGTCACTCATCCTCTGATAGG	751
mTF_LIB_320	Zfp963	AGGTCGAAGAAACTCTGACATGG	778
mTF_LIB_321	Zfp963	ATCTTCTGTCCTCTCACAGGGGG	1307
mTF_LIB_322	Zfp963	CGCTCACGTGGTTTATAACAGGG	806
mTF_LIB_323	Zfp963	GCTCACGTGGTTTATAACAGGGG	954
mTF_LIB_324	Zfp963	TCGAAGCCTTCCCACATATATGG	702
mTF_LIB_325	Gm2381	GTGGTAAAGCCTTTGTACAAAGG	861
mTF_LIB_326	Gm2381	AAGATAACTCCTTTGTACAAAGG	1094
mTF_LIB_327	Gm2381	GTAATAAAGCCTATCCACGCCGG	898
mTF_LIB_328	Gm2381	AGAAATAAAAGAAGAGATACTGG	673
mTF_LIB_329	Gm2381	GAGACAACTCCGGCGTGGATAGG	763
mTF_LIB_330	Gm2381	TTTCGGAGACAACTCCGGCGTGG	2076
mTF_LIB_331	Gm9376	CTATGTGTACATAATTTACCTGG	774
mTF_LIB_332	Gm9376	ATCTGACAACGGAAAACTGAAGG	946
mTF_LIB_333	Gm9376	TATGTGTACATAATTTACCTGGG	582
mTF_LIB_334	Gm9376	CCTGGGTCCTCTCCAGTCTCAGG	1093
mTF_LIB_335	Gm9376	CCTGAGACTGGAGAGGACCCAGG	767
mTF_LIB_336	Gm9376	ACACATAGAAGATCTGACAACGG	907
mTF_LIB_337	Gm9376	TGACAACGGAAAACTGAAGGAGG	925
mTF_LIB_338	Zfp964	TTCTCCCAGGATTTATACAATGG	851
mTF_LIB_339	Zfp964	TACAATGGTCTTCCAAGTTCTGG	946
mTF_LIB_340	Zfp964	TATCGTAGCGAGGCTCCTGCAGG	1329
mTF_LIB_341	Zfp964	ATCACCTTCATTCTCACAGAAGG	1319
mTF_LIB_342	Zfp964	GAAGACCATTGTATAAATCCTGG	648
mTF_LIB_343	Zfp964	CAGACCTTCTGTGAGAATGAAGG	888
mTF_LIB_344	Zfp964	CCACATACTGTGATCCCATGGGG	1421
mTF_LIB_345	Yy2	ATATCACCGATATTATCCGGTGG	1030
mTF_LIB_346	Yy2	GGATAATATCGGTGATATCGAGG	947
mTF_LIB_347	Yy2	TAATATCGGTGATATCGAGGCGG	1355
mTF_LIB_348	Yy2	TTCGATGGTTTGGCCTACGCTGG	1156
mTF_LIB_349	Yy2	TGATATCGAGGCGGTTTCTCTGG	1237
mTF_LIB_350	Yy2	TCGATATCACCGATATTATCCGG	635
mTF_LIB_351	Yy2	CTGCTGCCACCGGATAATATCGG	686
mTF_LIB_352	Gm17067	TCATTGTGGTTCTCTCCAGCAGG	628
mTF_LIB_353	Gm17067	TGTGGTAAGGCCTTTGCACAAGG	1042
mTF_LIB_354	Gm17067	TCATGTACTCGAAGATAGCTGGG	328
mTF_LIB_355	Gm17067	TTCATGTACTCGAAGATAGCTGG	567
mTF_LIB_356	2610021A01Rik	ACCCTCCATTGCAGGCATAAAGG	764
mTF_LIB_357	2610021A01Rik	TCCTTTATGCCTGCAATGGAGGG	996
mTF_LIB_358	2610021A01Rik	TAACTCCTTTATGCCTGCAATGG	1014
mTF_LIB_359	2610021A01Rik	GTTAGAGATCTACAGCATTCTGG	672
mTF_LIB_360	2610021A01Rik	GCAGGCATAAAGGAGTTAAAAGG	588
mTF_LIB_361	2610021A01Rik	CTACAGCATTCTGGTCTCTGTGG	622
mTF_LIB_362	2610021A01Rik	TGAATACCGCCACAGATACCAGG	934
mTF_LIB_363	Gm5141	CATGTCCCAGTCTTCTTAAAAGG	582
mTF_LIB_364	Gm5141	GTTTATATTCATACTGTTTCTGG	539
mTF_LIB_365	Gm5141	TTTGGGCATGACTGTGAGCATGG	1305
mTF_LIB_366	Gm5141	GTCTTTGGAGACTATATTTAAGG	584
mTF_LIB_367	Gm5141	TCTTTGGAGACTATATTTAAGGG	683
mTF_LIB_368	Gm5141	GAGACTATATTTAAGGGAAAAGG	734
mTF_LIB_369	Gm5141	TGCAGTGAATAACTTCAGAGGGG	858
mTF_LIB_370	Gm17655	AGAGCATTCTGACATACAAAGGG	823
mTF_LIB_371	Gm17655	TAGTCGAAGTTGATTATGAGAGG	1106
mTF_LIB_372	Gm17655	GAGAGGACCAAGTTGTGCATAGG	916
mTF_LIB_373	Gm17655	AAGAGCATTCTGACATACAAAGG	878
mTF_LIB_374	Gm17655	AAGTTGATCACGATAAGCAAAGG	887
mTF_LIB_375	Gm6871	GTGTAGGAAGGGGCTTCACCAGG	983
mTF_LIB_376	Gm6871	TGGAAGAATGATGCACATGCAGG	699
mTF_LIB_377	Gm6871	CACATGCAGGCTTGAGCTCCTGG	899
mTF_LIB_378	Gm6871	CCACACCTATCTCATCTGAAAGG	1062
mTF_LIB_379	Gm6871	CCTTTCAGATGAGATAGGTGTGG	1036
mTF_LIB_380	Gm6871	TGTGCATCATTCTTCCATACAGG	993
mTF_LIB_381	Gm6871	CAAATGTGACATGTGTAGGAAGG	862
mTF_LIB_382	Zscan4d	ATGGGGACATCCGCAGGAGTCGG	661
mTF_LIB_383	Zscan4d	CCAGTCATCATGTAGACTTCCGG	801
mTF_LIB_384	Zscan4d	CCGGAGTGCTCCGACTCCTGCGG	1455
mTF_LIB_385	Zscan4d	CCGCAGGAGTCGGAGCACTCCGG	1008
mTF_LIB_386	Zscan4d	TATCATTCTGAGCCTGAGGAGGG	1017
mTF_LIB_387	Zscan4d	TTTACTCCATCTCATAGTTCTGG	505
mTF_LIB_388	Zscan4d	TGCACACCAGAACTATGAGATGG	1017
mTF_LIB_389	Zfp493	GTCGTTCCAGAAATGTGATCAGG	642
mTF_LIB_390	Zfp493	TGGAACGACGACCAGAGCCTTGG	453
mTF_LIB_391	Zfp493	AAATGTGATCAGGTGTGGCTTGG	743
mTF_LIB_392	Zfp493	GCAAGTGTAGGCACATACCCAGG	677
mTF_LIB_393	Zfp493	TGCAGAGGAGCGTGAATGTCTGG	710
mTF_LIB_394	Zfp493	ACTGCTGTCATTCAGAGATGTGG	1202
mTF_LIB_395	Zfp493	GTCTTCACATTCCAAGGCTCTGG	283
mTF_LIB_396	Zfp712	AAGAGAACCCTGGAATGTGAAGG	868
mTF_LIB_397	Zfp712	CAACAACATAAAATTCGTCCTGG	1213
mTF_LIB_398	Zfp712	CAGTGTTGACCGAACATTAAAGG	791
mTF_LIB_399	Zfp712	GTGGCAAGTCCTTTAATGTTCGG	778
mTF_LIB_400	Zfp712	GCAGCTTCCTTCACATTCCAGGG	1046
mTF_LIB_401	Zfp712	TGCAGCTTCCTTCACATTCCAGG	1174
mTF_LIB_402	Zfp712	AATTCTTTGGTGTCGTGTACGGG	1090
mTF_LIB_403	Pou3f1	ACCGCGCAGTATCTGCCGCGGGG	470
mTF_LIB_404	Pou3f1	GCCCCGCGGCAGATACTGCGCGG	941
mTF_LIB_405	Pou3f1	CCGCGGCAGATACTGCGCGGTGG	1251
mTF_LIB_406	Pou3f1	CCACCGCGCAGTATCTGCCGCGG	1229
mTF_LIB_407	Pou3f1	CTTCTGCACTTCGCGGTACGCGG	1509
mTF_LIB_408	Pou3f1	CGGCAGATACTGCGCGGTGGTGG	915
mTF_LIB_409	Pou3f1	CACCGCGCAGTATCTGCCGCGGG	1277
mTF_LIB_410	Gm15446	CCATATTGAATACCTTCGAAGGG	1007
mTF_LIB_411	Gm15446	CCCTTCGAAGGTATTCAATATGG	897
mTF_LIB_412	Gm15446	ACTGGAGAGAAACCCTTCGAAGG	1162
mTF_LIB_413	Gm15446	ACCATATTGAATACCTTCGAAGG	980
mTF_LIB_414	Gm15446	AACATGAAAGAGTTCATACTGGG	501
mTF_LIB_415	Zfp882	TGCTGAATTCTTCCCAAAAGAGG	1112
mTF_LIB_416	Zfp882	CCGCACTTCTTACATGTGCCTGG	1105
mTF_LIB_417	Zfp882	TAGTCAGTCTGAACTGAAATGGG	720
mTF_LIB_418	Zfp882	CCAGGCACATGTAAGAAGTGCGG	1176
mTF_LIB_419	Zfp882	TATGGCAGCCAAATTCCTGAAGG	1172
mTF_LIB_420	Zfp882	GCAGGAAACCTTCAGGAATTTGG	623
mTF_LIB_421	Zfp882	TTCATGGCGACGAAGGCCACTGG	1565
mTF_LIB_422	Zfp111	TTGTTGACGCAACAGGATTAAGG	828
mTF_LIB_423	Zfp111	ATGGAGATTGTTGACGCAACAGG	1077
mTF_LIB_424	Zfp111	TCAACAATCTCCATCTTATTTGG	801
mTF_LIB_425	Zfp111	AGAAGCTGTAATCAACACTCAGG	664
mTF_LIB_426	Zfp111	CTATCCTCAGAATCCCGGGGAGG	930
mTF_LIB_427	Zfp111	GGTATCAGAAGAGCCTCCCCGGG	693
mTF_LIB_428	Zfp111	AGAGCCTCCCCGGGATTCTGAGG	1268
mTF_LIB_429	Gm4969	GCTCTCGAAGCTTGTTCGTGTGG	1597
mTF_LIB_430	Gm4969	CACGAACAAGCTTCGAGAGCTGG	741
mTF_LIB_431	Gm4969	TGTAGTGCAGGACACGCAACAGG	1072
mTF_LIB_432	Gm4969	GATCTCCAAGTCCTACTGACAGG	1148
mTF_LIB_433	Gm4969	CGGGTAAACTTCTTCTTTCGAGG	1286
mTF_LIB_434	Gm4969	TAGAGAGCGTCGAGGATTATAGG	767
mTF_LIB_435	Gm4969	CCAGGTTTGAACCCATCTGCTGG	1865
mTF_LIB_436	Ascl4	TGTACGTAGCGCGGACGGCAGGG	676
mTF_LIB_437	Ascl4	GGCGCTGTACGTAGCGCGGACGG	767
mTF_LIB_438	Ascl4	CGCGCTACGTACAGCGCCGCTGG	679
mTF_LIB_439	Ascl4	GCGCTACGTACAGCGCCGCTGGG	485
mTF_LIB_440	Ascl4	CAGCGGCGCTGTACGTAGCGCGG	683
mTF_LIB_441	Ascl4	CTGTACGTAGCGCGGACGGCAGG	944
mTF_LIB_442	Ascl4	ATGGAAAAACGCAGATCGGCCGG	1078
mTF_LIB_443	AC168977.1	CCAGGGAGAGGCACAGCTCGGGG	898
mTF_LIB_444	AC168977.1	GCCTCTCCCTGGCTGCATTCAGG	752
mTF_LIB_445	AC168977.1	CCCCGAGCTGTGCCTCTCCCTGG	1280
mTF_LIB_446	AC168977.1	TTTCCTTCCTGAATGCAGCCAGG	906
mTF_LIB_447	AC168977.1	GCCAGGGAGAGGCACAGCTCGGG	294
mTF_LIB_448	AC168977.1	ACAACATATAACGCCCTTCCAGG	1214
mTF_LIB_449	AC168977.1	CTCCCTGGCTGCATTCAGGAAGG	1070
mTF_LIB_450	Zglp1	TGGAGACTTGACGCGCCGGCAGG	1074
mTF_LIB_451	Zglp1	GACGCGCCGGCAGGAACTTCTGG	1050
mTF_LIB_452	Zglp1	TCGACTCTTCCGGAGCGACTCGG	586
mTF_LIB_453	Zglp1	GAAGAGTCGACCCCCCGCGCTGG	2057
mTF_LIB_454	Zglp1	GTCTGGACACCGAGTCGCTCCGG	239
mTF_LIB_455	Zglp1	AGGCTGGAGACTTGACGCGCCGG	2108
mTF_LIB_456	Zglp1	GTGGCGCCAGAAGTTCCTGCCGG	1461
mTF_LIB_457	Rhox3c	AGACTGATCTTGAAGCTCTGTGG	456
mTF_LIB_458	Rhox3c	AGAGCTTCAAGATCAGTCTACGG	942
mTF_LIB_459	Rhox2g	TGCCTGAATTCCTTCACGGTTGG	861
mTF_LIB_460	Rhox2g	TTGGTGCCTGAATTCCTTCACGG	1103
mTF_LIB_461	Rhox2g	TGCCAACCGTGAAGGAATTCAGG	700
mTF_LIB_462	Rhox2g	AAAGTGTCTGGCAAGATCCATGG	953
mTF_LIB_463	Rhox2g	AAGTGTCTGGCAAGATCCATGGG	859
mTF_LIB_464	Rhox2h	GGGCCGGCTGCGCCTGTAGCAGG	503
mTF_LIB_465	Rhox2h	AGAATTAAGTGCAGGTGGGCCGG	837
mTF_LIB_466	Rhox2h	AGGCCTGCTACAGGCGCAGCCGG	657
mTF_LIB_467	Rhox2h	TGCGCCTGTAGCAGGCCTCATGG	797
mTF_LIB_468	Rhox2h	TTATCCATGAGGCCTGCTACAGG	1478
mTF_LIB_469	Rhox2h	AGTTGTGTCGCCAAAGGTGCCGG	1431
mTF_LIB_470	Rhox2h	CATTGAAGTTGTGTCGCCAAAGG	1372
mTF_LIB_471	Hoxa3	GATCGCTGAGCTGTCGTAGTAGG	932
mTF_LIB_472	Hoxa3	TACGACAGCTCAGCGATCTACGG	573
mTF_LIB_473	Hoxa3	ATACGCGCCGTCCGCCGCTCTGG	1493
mTF_LIB_474	Hoxa3	TACGCGCCGTCCGCCGCTCTGGG	712
mTF_LIB_475	Hoxa3	CGGCGCGTATGGCTGCTGACTGG	965
mTF_LIB_476	Hoxa3	TCGATGGTACTCAACGCCATCGG	963
mTF_LIB_477	Hoxa3	AGAGCGGCGGACGGCGCGTATGG	1063
mTF_LIB_478	Zfx	GCTGGTGCTACACACATGGATGG	868
mTF_LIB_479	Zfx	ATCGGGAACATAGTTATGTACGG	813
mTF_LIB_480	Zfx	AGGAGCTGGTGCTACACACATGG	926
mTF_LIB_481	Zfx	GGTTTATGTGTCAGATGTTGTGG	1527
mTF_LIB_482	Zfx	ATGTTCCGGCATAGATATTGAGG	437
mTF_LIB_483	Zfx	ATAGTTATGTACGGTTATGTCGG	1130
mTF_LIB_484	Zfx	CATCATCCCTGAACAAGTGCTGG	1015
mTF_LIB_485	Prdm12	CGCCTAGCACGTTGCGCCATCGG	909
mTF_LIB_486	Prdm12	GGCCGATGGCGCAACGTGCTAGG	673
mTF_LIB_487	Prdm12	AAAAACGGCCTTCACGGCCGAGG	540
mTF_LIB_488	Prdm12	CGCCAGGACCTCGGCCGTGAAGG	1099
mTF_LIB_489	Prdm12	CGTGCTAGGCGAACAGCTGCTGG	1817
mTF_LIB_490	Prdm12	ACAGTTTCTTATATGGCCGATGG	653
mTF_LIB_491	Prdm12	GAAACTGTGCAGGATGTCGGAGG	1170
mTF_LIB_492	Hoxd3	CGTAGCCTCCAAAGAGTCCTGGG	642
mTF_LIB_493	Hoxd3	GCTGCATACTACGAGAACCCAGG	670
mTF_LIB_494	Hoxd3	CCGTAGCCTCCAAAGAGTCCTGG	1033
mTF_LIB_495	Hoxd3	TACGAGAACCCAGGACTCTTTGG	411
mTF_LIB_496	Hoxd3	AATGGTAGCTGTATGAGACCTGG	817
mTF_LIB_497	Hoxd3	ACTTGGGTAATCACTGTCCAGGG	982
mTF_LIB_498	Hoxd3	TGAGCAGGGTCAGCTGACCCTGG	590
mTF_LIB_499	Zfp664	AGAAAAATTCCCTGCACATGGGG	1358
mTF_LIB_500	Zfp664	GAGAAAAATTCCCTGCACATGGG	1034
mTF_LIB_501	Zfp664	TCTACAAGTGCCCCATGTGCAGG	1123
mTF_LIB_502	Zfp664	ATTCATTGGCGAGACCACACAGG	1528
mTF_LIB_503	Zfp664	CTACAAGTGCCCCATGTGCAGGG	1177
mTF_LIB_504	Zfp664	ATCACATTTGTCACATTTATGGG	842
mTF_LIB_505	Zfp664	TAAATGTGACGATTGCGGTAAGG	1060
mTF_LIB_506	D130040H23Rik	GCACAACACAGTCATCTTCAAGG	1139
mTF_LIB_507	D130040H23Rik	AAAATTCTAGAATACATAGAAGG	586
mTF_LIB_508	D130040H23Rik	CGCATTCCTTACATTTGTAGGGG	1141
mTF_LIB_509	D130040H23Rik	GGGCATGAAAGAATTCTTACTGG	603
mTF_LIB_510	D130040H23Rik	AAGACTACTGTGACATATAAAGG	856
mTF_LIB_511	D130040H23Rik	ATATTCTACAGAATATAATCAGG	468
mTF_LIB_512	D130040H23Rik	TATGAATTATGTAAGCAATATGG	730
mTF_LIB_513	Mef2b	TCTCACGAATTCTAGACCAAAGG	580
mTF_LIB_514	Mef2b	GCGCGCTGTTGAAGATGATCAGG	545
mTF_LIB_515	Mef2b	CGCTGCTCGCATACTGGAAGAGG	614
mTF_LIB_516	Mef2b	CGCGCTGTTGAAGATGATCAGGG	796
mTF_LIB_517	Mef2b	GGTCTAGAATTCGTGAGATCTGG	457
mTF_LIB_518	Mef2b	GCACGAGAGCCGCACCAACGCGG	1087
mTF_LIB_519	Mef2b	TGCGAGCAGCGACATGGACCGGG	791
mTF_LIB_520	Gm14139	CTGGACAGAGACCATATGAATGG	714
mTF_LIB_521	Gm14139	TTATGGCATTTAAGAGAACTGGG	542
mTF_LIB_522	Gm14139	ATGCTAAATCTTTACCACACTGG	1148
mTF_LIB_523	Gm14139	TTTATGGCATTTAAGAGAACTGG	689
mTF_LIB_524	Gm14124	TTGCAAAGTCTTTCCCACACTGG	1460
mTF_LIB_525	Gm14124	GAAGATGTTCTTCCGTATTATGG	706
mTF_LIB_526	Gm14124	CTTATGGTACTGAAGATAACTGG	886
mTF_LIB_527	Gm14124	AAAGCCTTTGCATGTTCAACTGG	1713
mTF_LIB_528	Gm14124	TACCATAAGAGAGTTCGTACAGG	954
mTF_LIB_529	Gm14124	CCCACACTGGTTACACGCATAGG	794
mTF_LIB_530	Gm14124	CCACACTGGTTACACGCATAGGG	485
mTF_LIB_531	Zfp456	GTCTTGAAGAGGTAGAGGAGGGG	955
mTF_LIB_532	Zfp456	TCATTGTCTTGAAGAGGTAGAGG	901
mTF_LIB_533	Zfp456	TGTCTTGAAGAGGTAGAGGAGGG	685
mTF_LIB_534	Zfp456	ATTTGCTCATTGTCTTGAAGAGG	1318
mTF_LIB_535	Zfp456	CACACAATCTTCATATGTGTAGG	925
mTF_LIB_536	Zfp456	TTGTCTTGAAGAGGTAGAGGAGG	1312
mTF_LIB_537	Zfp456	TTTCTTATCACTCAGCCTTTAGG	764
mTF_LIB_538	Zfp429	GGAGCGGCCACTGTGTACCCAGG	785
mTF_LIB_539	Zfp429	GACACATTCTTCATACATGTAGG	865
mTF_LIB_540	Zfp429	GATACACAAGGCAGTTCATACGG	865
mTF_LIB_541	Zfp429	TCCTGAAGCGGTAGAGGAGGGGG	861
mTF_LIB_542	Zfp429	GGATATGAAGAGACAAGGAGCGG	655
mTF_LIB_543	Zfp429	TCCCCCTCCTCTACCGCTTCAGG	1157
mTF_LIB_544	Zfp429	GGTTTGTCTTCAGAGTGAATTGG	673
mTF_LIB_545	Gm14443	GTTGTAAAACCTGTACTGTAAGG	757
mTF_LIB_546	Gm14443	GAGGTCACTCCTTACAGTACAGG	978
mTF_LIB_547	Gm14305	GAGAGTCCTCCAAATACATAAGG	375
mTF_LIB_548	Gm14305	AGAGTCCTCCAAATACATAAGGG	592
mTF_LIB_549	Gm14295	AAGATTACTGCTATGTGAAAAGG	1061
mTF_LIB_550	Gm14295	TAGGTATTTGCTTATGTATTCGG	997
mTF_LIB_551	Gm14295	ATACATAAGCAAATACCTACAGG	945
mTF_LIB_552	Gm14295	TCATAGGGTCTCTCTCCTGTAGG	938
mTF_LIB_553	Gm14401	CAAGGTGATAATCCCTTTGCAGG	986
mTF_LIB_554	Gm14409	GCACATAGGTTACATTCATAGGG	749
mTF_LIB_555	Gm14409	AGCACATAGGTTACATTCATAGG	624
mTF_LIB_556	Gm14409	CCTGCAAAACTTTAGCACATAGG	710
mTF_LIB_557	Gm14412	CTATAGCTGTGAGATTTCTATGG	491
mTF_LIB_558	Gm14412	AATCATAAACAAAAACATACAGG	550
mTF_LIB_559	Gm14412	CATAGAAATCTCACAGCTATAGG	277
mTF_LIB_560	Gm14412	AGGTATGAAATAAAACATACTGG	511
mTF_LIB_561	Gm14418	TGTTCGCTTATGTATTTGGGGGG	1534
mTF_LIB_562	Gm14418	GAGAGTATAGCTTATTGCAAAGG	627
mTF_LIB_563	Zfp970	GTTCGCTTATGGATTTGGAGAGG	1527
mTF_LIB_564	Zfp970	GCACAAAGTGGTACTCTCCAAGG	951
mTF_LIB_565	Gm14326	CAGGAGAGAAACCCTATGAATGG	675
mTF_LIB_566	Zfp541	CGCTTAAGCCAGCGTAGAGCAGG	289
mTF_LIB_567	Zfp541	CTACGCTGGCTTAAGCGGTTTGG	594
mTF_LIB_568	Zfp541	TGACACACTCAACCGGGACCTGG	844
mTF_LIB_569	Zfp541	ACACGGGACCTGCTCTACGCTGG	1317
mTF_LIB_570	Zfp541	ACTGCAGTGACACACTCAACCGG	1723
mTF_LIB_571	Zfp541	CTGCTCTACGCTGGCTTAAGCGG	832
mTF_LIB_572	Zfp541	ACTGTCCTTCCCCGAGTATAGGG	693
mTF_LIB_573	Zfp59	ATGGCTGTGAATGAAGAAACAGG	720
mTF_LIB_574	Zfp59	ATAGTACATTCCATGGACTACGG	862
mTF_LIB_575	Zfp59	CATGTCTTGAGAATTAGTGCTGG	845
mTF_LIB_576	Zfp59	CTGTGAATGAAGAAACAGGCAGG	571
mTF_LIB_577	Zfp59	TTGTGGGTCAGTGACATTTAGGG	941
mTF_LIB_578	Zfp59	CAGCACTAATTCTCAAGACATGG	1046
mTF_LIB_579	Zfp59	CTTCCTTGTTAGTAATCTGTTGG	1020
mTF_LIB_580	Zfp566	GGGCCTCACATCTTGACTCCAGG	712
mTF_LIB_581	Zfp566	ATCCGCGCTGTCTCTCACGGTGG	1507
mTF_LIB_582	Zfp566	CCTTCTTCAGGAATAACTTCTGG	750
mTF_LIB_583	Zfp566	AATGAGGAAGCTCACGAGACAGG	980
mTF_LIB_584	Zfp566	GAGATCCGCGCTGTCTCTCACGG	817
mTF_LIB_585	Zfp566	CAGCGCAGTGGGAGATAATGAGG	950
mTF_LIB_586	Zfp566	TGAGATAGAGACAGCGCAGTGGG	626
mTF_LIB_587	E430018J23Rik	CGCCGCGGATGGCCCCGGAAAGG	792
mTF_LIB_588	E430018J23Rik	GCCGCGGATGGCCCCGGAAAGGG	465
mTF_LIB_589	E430018J23Rik	GCCCTTTCCGGGGCCATCCGCGG	861
mTF_LIB_590	E430018J23Rik	CCCCGGAAAGGGCCTCCGCTTGG	653
mTF_LIB_591	E430018J23Rik	CCAAGCGGAGGCCCTTTCCGGGG	1739
mTF_LIB_592	E430018J23Rik	GGCCTGCATTCCTTAAGCCTGGG	361
mTF_LIB_593	E430018J23Rik	TGGCCTGCATTCCTTAAGCCTGG	657
mTF_LIB_594	Zfp995	TTGCATGTGTCCTAAATTTGAGG	1305
mTF_LIB_595	Zfp995	TTTAGAAGGTGTACTTTCAGTGG	1294
mTF_LIB_596	Zfp995	GCTCGTGGACAATATGCTGTAGG	560
mTF_LIB_597	Zfp995	CTTGGATATTTACATGCTCGTGG	634
mTF_LIB_598	Zfp995	TCAGATGTATCATACAGGCAAGG	966
mTF_LIB_599	Zfp995	ACAAATTTAAACAGTTTGCATGG	883
mTF_LIB_600	Zfp990	GTGAAACGAAACAATATTGGAGG	853
mTF_LIB_601	Zfp990	TAAGATGGATCTGATGGGTAAGG	971
mTF_LIB_602	Zfp990	TGAAACGAAACAATATTGGAGGG	739
mTF_LIB_603	Zfp990	GGATTCTCAAATTAAAGTTGTGG	709
mTF_LIB_604	Zfp990	AAGATGGGATTTGTGGGTAAAGG	1221
mTF_LIB_605	Zfp990	GATTCTCAAATTAAAGTTGTGGG	615
mTF_LIB_606	Zfp990	ATTATTAAGATGGCATTTGTGGG	973
mTF_LIB_607	Zfp982	TTCCACGGCCACATCCTTGAAGG	1249
mTF_LIB_608	Zfp982	CATTTCATATGTGCAAAGTGTGG	1368
mTF_LIB_609	Zfp982	ATTTCATATGTGCAAAGTGTGGG	706
mTF_LIB_610	Zfp982	GTACTGGCTGTCTTCATCCAAGG	999
mTF_LIB_611	Zfp982	TGTGGCCGTGGAATTCTCACTGG	1637
mTF_LIB_612	Zfp982	TTTGTGAGGTACACAATGGGGGG	1061
mTF_LIB_613	Zfp982	GGCCGTGGAATTCTCACTGGAGG	1035
mTF_LIB_614	Zfp984	GGAAAGTATGGGAAGGTCTTGGG	417
mTF_LIB_615	Zfp984	ACAAATGCTTTACTAAAAACGGG	768
mTF_LIB_616	AU041133	GAGAGTGTTCCTCACTATTCAGG	834
mTF_LIB_617	AU041133	ATTGGAAGACCTGAATAGTGAGG	1144
mTF_LIB_618	AU041133	TCTCAGCGCTCTAGAAGATATGG	532
mTF_LIB_619	AU041133	AATGTACCTTTGCAGATAAAAGG	977
mTF_LIB_620	AU041133	TATGGAAGAATCCATACTGAAGG	482
mTF_LIB_621	AU041133	ATGGAAGAATCCATACTGAAGGG	650
mTF_LIB_622	AU041133	AAAAGGTTTCTTCAAATATATGG	602
mTF_LIB_623	Foxd1	CATCGGACATCTCCGTGCTCAGG	820
mTF_LIB_624	Foxd1	TGTCTCCTCCGCGAGGCCGGAGG	1078
mTF_LIB_625	Foxd1	ACGGAGATGTCCGATGCCTCCGG	863
mTF_LIB_626	Foxd1	CGATGCCTCCGGCCTCGCGGAGG	797
mTF_LIB_627	Foxd1	ATCGGACATCTCCGTGCTCAGGG	768
mTF_LIB_628	Foxd1	GAGGCGCTCTTACGCCGGGGAGG	809
mTF_LIB_629	Foxd1	CGTAAGAGCGCCTCCGCCGCTGG	1779
mTF_LIB_630	Sox4	ATCGCGTCCTCCCCGACGCCTGG	1784
mTF_LIB_631	Sox4	GGTACAACAGACCAACAACGCGG	736
mTF_LIB_632	Sox4	GCCTGGCTCCACCGCGTCGACGG	1518
mTF_LIB_633	Sox4	CCTGGCTCCACCGCGTCGACGGG	2829
mTF_LIB_634	Sox4	CTTGCCGCCCGTCGACGCGGTGG	2033
mTF_LIB_635	Sox4	CCCGTCGACGCGGTGGAGCCAGG	436
mTF_LIB_636	Sox4	AAGTCGGGCAACGCGGGCGCGGG	1575
mTF_LIB_637	Zfp652	AGCCAGTCCTTGTCCGGAGCTGG	791
mTF_LIB_638	Zfp652	TGGGTGGCGCCTGACTTCGATGG	2295
mTF_LIB_639	Zfp652	GCGCCACCCACCTTCTACCATGG	1058
mTF_LIB_640	Zfp652	AACCAGCTCCGGACAAGGACTGG	860
mTF_LIB_641	Zfp652	CTTCTACCATGGTGCCAGCCAGG	872
mTF_LIB_642	Zfp652	GACTTCGATGGCTCTCTTCCTGG	998
mTF_LIB_643	Zfp652	GGACAGGTCGAGCTCCTGGCTGG	1196
mTF_LIB_644	Hoxb2	GACACTCGGCGAGCGATGGCTGG	663
mTF_LIB_645	Hoxb2	GACTTCCTTCCCCGCTGTCTTGG	858
mTF_LIB_646	Hoxb2	CTGGGGAAGGTTTGCTCCAGAGG	1358
mTF_LIB_647	Hoxb2	GTCAGACACTCGGCGAGCGATGG	775
mTF_LIB_648	Hoxb2	GCCAAAAGCAAGCCGGAGATGGG	638
mTF_LIB_649	Hoxb2	GTGATCCGACCTCGGAGGCCCGG	873
mTF_LIB_650	Hoxb2	GCCGCCGCATTCTGGCAATCCGG	751
mTF_LIB_651	Hoxc4	TGCGAATATTCTTCGCATGGAGG	751
mTF_LIB_652	Hoxc4	CGGAATATTACGGCCGGACCAGG	614
mTF_LIB_653	Hoxc4	GGAATATTACGGCCGGACCAGGG	762
mTF_LIB_654	Hoxc4	CTGGTCCGGCCGTAATATTCCGG	597
mTF_LIB_655	Hoxc4	TTACGGCCGGACCAGGGAATCGG	644
mTF_LIB_656	Hoxc4	TACGGCCGGACCAGGGAATCGGG	566
mTF_LIB_657	Hoxc4	GAACACAGTCCGGAATATTACGG	788
mTF_LIB_658	Rc3h2	TCGGTGAAGTTTATTCAAGCAGG	715
mTF_LIB_659	Rc3h2	TTCATTATAGCAGATTGGACAGG	1064
mTF_LIB_660	Rc3h2	ATGCGAGCGGCCCGTTCACTAGG	1173
mTF_LIB_661	Rc3h2	TCGTGTCAGAGCTATGCGAGCGG	1042
mTF_LIB_662	Rc3h2	GTGTGAACAACCTAAACTGATGG	806
mTF_LIB_663	Rc3h2	AGTGGCAAAAAAATGCGTAGAGG	933
mTF_LIB_664	Rc3h2	TGTGAACAACCTAAACTGATGGG	663
mTF_LIB_665	Zbtb2	CTTCAGGCGGACGCATTCACTGG	1395
mTF_LIB_666	Zbtb2	GGACGCATTCACTGGTCTGATGG	764
mTF_LIB_667	Zbtb2	GCACGCATACCCCCTCATCCAGG	1273
mTF_LIB_668	Zbtb2	GGATGAGGGGGTATGCGTGCAGG	836
mTF_LIB_669	Zbtb2	CGAGGTCTGCAGGGGGTCTTCGG	568
mTF_LIB_670	Zbtb2	GAGGGAAGACTTGCTCGGGATGG	1034
mTF_LIB_671	Zbtb2	GAGGTCTGCAGGGGGTCTTCGGG	1442
mTF_LIB_672	Sp5	GGGCTGGCCGATCCGGCTACAGG	1061
mTF_LIB_673	Sp5	CCTGCAGTGAGTCGTTCCGGAGG	2040
mTF_LIB_674	Sp5	TGGCCGCTGTGGCCGTCCTCCGG	1144
mTF_LIB_675	Sp5	CCTCCGGAACGACTCACTGCAGG	1476
mTF_LIB_676	Sp5	CTGGCCGATCCGGCTACAGGTGG	1038
mTF_LIB_677	Sp5	GCACTCGCCCCTGGCGCTGCTGG	2007
mTF_LIB_678	Sp5	GCCGATCCGGCTACAGGTGGCGG	802
mTF_LIB_679	Zfp408	ATGGCAGGGCTCGTACCCGGCGG	1231
mTF_LIB_680	Zfp408	AGGGCTCGTACCCGGCGGGCAGG	1403
mTF_LIB_681	Zfp408	CCGTGGGCCCCTCGAGATCCAGG	928
mTF_LIB_682	Zfp408	TGGCAGGGCTCGTACCCGGCGGG	1533
mTF_LIB_683	Zfp408	TACCCGGCGGGCAGGCTTTGAGG	1203
mTF_LIB_684	Zfp408	GACTTCTCGTTAGCCCCGTGCGG	1193
mTF_LIB_685	Zfp408	AATGAAGACACCGCACGAGGAGG	1457
mTF_LIB_686	Zfp808	TCATCTCCAAACACATATAAGGG	712
mTF_LIB_687	Zfp808	GAGGGGAAAGTGTATTGAAAAGG	703
mTF_LIB_688	Zfp808	GCTCATAGAAGAACACATAGTGG	476
mTF_LIB_689	Zfp934	ACTGTGAGCAGATAAAGCAAAGG	961
mTF_LIB_690	Zfp934	AGGCACGAAAGATATCATACTGG	829
mTF_LIB_691	Platr25	AAACCCTCTGAATATACTCAAGG	649
mTF_LIB_692	Platr25	CATAGAGAAAAGAAACCCCATGG	362
mTF_LIB_693	Platr25	AGCTATGAAGGAATTCTTATGGG	490
mTF_LIB_694	Platr25	TATGTATTCTTCTATGCTTCTGG	751
mTF_LIB_695	BC025920	ACGCACGTGCACAGTGCTGTAGG	671
mTF_LIB_696	BC025920	CAGCACTGTGCACGTGCGTGTGG	1435
mTF_LIB_697	BC025920	CGCACGTGCACAGTGCTGTAGGG	940
mTF_LIB_698	BC025920	CATCCTGATGTGCTCTTGAAGGG	457
mTF_LIB_699	BC025920	TCTACAGATGCCAGCAATGTGGG	674
mTF_LIB_700	BC025920	GCATCCTGATGTGCTCTTGAAGG	495
mTF_LIB_701	BC025920	CTCTGATGTGTGTCCTCATGTGG	1278
mTF_LIB_702	Gm10770	CCACGTAAAAGAATCCATACAGG	709
mTF_LIB_703	Gm10770	AGAGTTCATCCAGGAGAGAAAGG	728
mTF_LIB_704	Gm10770	TATAAAAAAAAAACGCATACAGG	287
mTF_LIB_705	Gm10770	AGCCATAAAAGAGTTCATCCAGG	701
mTF_LIB_706	Gm10770	CATTGAAAACCTTTCTCTCCTGG	1222
mTF_LIB_707	Gm10770	ACCAGAGTGATGACACTCATAGG	765
mTF_LIB_708	Gm10770	AAACACTTTGCACATCAGTATGG	1373
mTF_LIB_709	2410141K09Rik	GGCATGTCAGGAGTCATAGTTGG	540
mTF_LIB_710	2410141K09Rik	AATAGTCTCAGATATCATAAAGG	775
mTF_LIB_711	2410141K09Rik	ATAAGGTTTCTCTCCGGTGTGGG	721
mTF_LIB_712	Rslcan18	TGGAGGAAGTCTCAGATCAGAGG	950
mTF_LIB_713	Rslcan18	AGCTCAGCTTGGAAGAATTCAGG	519
mTF_LIB_714	Rslcan18	AGAGGTCAGGAAGCTCAGCTTGG	520
mTF_LIB_715	Rslcan18	GAAGTCTCAGATCAGAGGTCAGG	469
mTF_LIB_716	Rslcan18	GCTCCTGCTCAACTGTGAGCAGG	691
mTF_LIB_717	Rslcan18	TCTTACATTCTAGAAGAACGAGG	761
mTF_LIB_718	Rslcan18	AATCCTCTTCTCTGCGTTCCTGG	1143
mTF_LIB_719	Gm21994	GTAGAGACTTTGTATCTCACAGG	788
mTF_LIB_720	Gm21994	GTTTCTCTCCTTTATGCCTTTGG	694
mTF_LIB_721	Zfp950	TATTGAGAGGGTTTCTCTCCAGG	919
mTF_LIB_722	Zfp950	TGTATTGGAGTCATCCCCAAAGG	922
mTF_LIB_723	Zfp950	CCCTCTCAATATACTCATTGTGG	937
mTF_LIB_724	Zfp950	CCACAATGAGTATATTGAGAGGG	836
mTF_LIB_725	Zfp950	ACCACAATGAGTATATTGAGAGG	881
mTF_LIB_726	Zfp950	GTTCACATGCACTTCATCGTAGG	1078
mTF_LIB_727	Zfp950	ATTTGAAGAAGATTGTAACATGG	1291
mTF_LIB_728	Zfp345	GAAGATGCTCTTCCATATTATGG	601
mTF_LIB_729	Zfp345	CTGGAGAGAGACCATATGAATGG	762
mTF_LIB_730	Zfp345	GAGTCCACTTGGACACAAAAAGG	737
mTF_LIB_731	Zfp345	TATAAATTCTTTCTTGTCTTTGG	903
mTF_LIB_732	Zfp345	TTTATGGCATTTAAAAGAACTGG	558
mTF_LIB_733	Zfp345	TTATGGCATTTAAAAGAACTGGG	441
mTF_LIB_734	Zfp345	AAAACTACTGTGATGTATGAAGG	1081
mTF_LIB_735	Foxs1	CGGCCGGTTGTGCCGGTAAAAGG	529
mTF_LIB_736	Foxs1	GGCATCTACCGCTACATCATGGG	687
mTF_LIB_737	Foxs1	ACCGGCACAACCGGCCGGGCTGG	552
mTF_LIB_738	Foxs1	TCAGGGCTATGTAGCTGTAAGGG	465
mTF_LIB_739	Foxs1	CCCGCTGACCCGGTGAACTCTGG	639
mTF_LIB_740	Foxs1	GTAGCGGTAGATGCCACTGAGGG	866
mTF_LIB_741	Foxs1	TGGCATCTACCGCTACATCATGG	1013
mTF_LIB_742	Sox2	GGGCCCGCAGCAAGCTTCGGGGG	1201
mTF_LIB_743	Sox2	GGCCCGCAGCAAGCTTCGGGGGG	938
mTF_LIB_744	Sox2	CGGGCCCGCAGCAAGCTTCGGGG	1612
mTF_LIB_745	Sox2	ACAGCCCGGACCGCGTCAAGAGG	1679
mTF_LIB_746	Sox2	GAAGCTTGCTGCGGGCCCGGCGG	1187
mTF_LIB_747	Sox2	CGCCCCCCGAAGCTTGCTGCGGG	1336
mTF_LIB_748	Sox2	CCCGAAGCTTGCTGCGGGCCCGG	46
mTF_LIB_749	Mafb	GTGGACGACACCGAGCCAGCAGG	1392
mTF_LIB_750	Mafb	TCTCAAGTTCGACGTGAAGAAGG	1185
mTF_LIB_751	Mafb	CGGTTCAGTCGGACTGAAGCTGG	511
mTF_LIB_752	Mafb	TCTTCACGTCGAACTTGAGAAGG	1121
mTF_LIB_753	Mafb	CCCATCTCGAGGACCTGTACTGG	809
mTF_LIB_754	Mafb	CCAGTACAGGTCCTCGAGATGGG	888
mTF_LIB_755	Mafb	TGAACCGAAGACCCATCTCGAGG	1370
mTF_LIB_756	Tox2	ATAAGCCTGCCGACGACTCTTGG	568
mTF_LIB_757	Tox2	GAGGACCAAGAGTCGTCGGCAGG	1021
mTF_LIB_758	Tox2	GACGACTCTTGGTCCTCTATTGG	695
mTF_LIB_759	Tox2	GCCGGGCCTCCAGCCAATAGAGG	571
mTF_LIB_760	Tox2	GGCGCGTTCTCTCGCTGCCTGGG	671
mTF_LIB_761	Tox2	AGTCTTCGTTACTCTCGCCCTGG	1280
mTF_LIB_762	Tox2	GCTTATAAAGCTGCTATTTCTGG	626
mTF_LIB_763	Zfp971	GAGAGTACAGCTTTCTACAAAGG	813
mTF_LIB_764	Zfp971	AATGTGTTCGATTATGTCTTCGG	885
mTF_LIB_765	Zfp971	AGACATAATCGAACACATTCAGG	837
mTF_LIB_766	Ubtfl1	CACTTGATAACCAAGGCCTTTGG	457
mTF_LIB_767	Ubtfl1	AAGCGCAGATAGGCAGTCAAGGG	735
mTF_LIB_768	Ubtfl1	TCTGAAGTTACTGGAATGCATGG	790
mTF_LIB_769	Ubtfl1	TTCCTTGTAAAAGCGCAGATAGG	788
mTF_LIB_770	Ubtfl1	CGCACAGCTGACCAAAATCCTGG	1584
mTF_LIB_771	Ubtfl1	GCTGACGGTATTTCTCAGCCAGG	882
mTF_LIB_772	Ubtfl1	AGAGCCAGGCCGATCTAAACTGG	893
mTF_LIB_773	Zfp558	GTCCTTCCTCAGGAGACAGTGGG	683
mTF_LIB_774	Zfp558	TACCCACTGTCTCCTGAGGAAGG	941
mTF_LIB_775	Zfp558	GTTCTTGACAAGTTTGTTAGAGG	1357
mTF_LIB_776	Zfp558	GGAACGTAACGCTGGAAAACTGG	691
mTF_LIB_777	Zfp558	TGTGACTGTACAGTTCACACAGG	927
mTF_LIB_778	Zfp558	TCTGTACAGGAACGTAACGCTGG	703
mTF_LIB_779	Zfp558	CTGTACAGTCACATCTTCGAAGG	1360
mTF_LIB_780	Zfp872	GCAGGAAACCGTTGATAACCTGG	637
mTF_LIB_781	Zfp872	GTTGATAACCTGGCTTCTATTGG	643
mTF_LIB_782	Zfp872	CGGTTTCCTGCATCACATCTTGG	402
mTF_LIB_783	Zfp872	GCGAATGGAAAAGTGCATGCAGG	720
mTF_LIB_784	Zfp872	TAGGGATCAGTGCAAAACTCAGG	887
mTF_LIB_785	Zfp872	AATAGAAGCCAGGTTATCAACGG	1045
mTF_LIB_786	Zfp872	ATTGGCAAGACCAGAGCATTAGG	637
mTF_LIB_787	Zfp628	GCGCCAGCTTCCACCACCGAGGG	1266
mTF_LIB_788	Zfp628	AAGCTGGCGCCATGTCCACGTGG	1793
mTF_LIB_789	Zfp628	GGCGCCAGCTTCCACCACCGAGG	1192
mTF_LIB_790	Zfp628	GGGCAGTCCGGGCATTTATAGGG	559
mTF_LIB_791	Zfp628	TTCCCCAGTTCCCTCGGTGGTGG	1560
mTF_LIB_792	Zfp628	GTTCCCTCGGTGGTGGAAGCTGG	509
mTF_LIB_793	Zfp628	GGGGCAGTCCGGGCATTTATAGG	438
mTF_LIB_794	Zfp865	GCTATACGGGGAACACGCCAAGG	720
mTF_LIB_795	Zfp865	GTGTTCCCCGTATAGCTCCATGG	287
mTF_LIB_796	Zfp865	TGAGCCCATGGAGCTATACGGGG	816
mTF_LIB_797	Zfp865	GCTCCATGGGCTCAAAGCGCTGG	1361
mTF_LIB_798	Zfp865	CGGGGAACACGCCAAGGCAGTGG	809
mTF_LIB_799	Zfp865	CAAAGGCGGATCCATCTTCTTGG	610
mTF_LIB_800	Zfp865	CACGTTTCAGGTTCCCGAACAGG	1814
mTF_LIB_801	Foxr1	CACCACGACACACTTGTCCGAGG	1743
mTF_LIB_802	Foxr1	GGCCTCGGACAAGTGTGTCGTGG	1136
mTF_LIB_803	Foxr1	GGACAAGTGTGTCGTGGTGAAGG	899
mTF_LIB_804	Foxr1	CAACAAGTTGGAGTCTGTACAGG	1048
mTF_LIB_805	Foxr1	TAAGCCCAATCTGTGGATGTGGG	279
mTF_LIB_806	Foxr1	GTATCCTCCCGGCAAGCTGGAGG	1373
mTF_LIB_807	Foxr1	CGGGAGGATACACCATGTTTGGG	827
mTF_LIB_808	Obox5	ATTTGGGATCTGATTTCTATGGG	782
mTF_LIB_809	Obox5	TATTTGGGATCTGATTTCTATGG	813
mTF_LIB_810	Obox5	GCCCAAATTCAACTGCAGCCAGG	817
mTF_LIB_811	Obox5	GAGCTCGTCTGCAGATGGACCGG	829
mTF_LIB_812	Crxos	GTACAGGAGGTCAGGGAACGTGG	758
mTF_LIB_813	Crxos	TTCCCTGACCTCCTGTACCCTGG	1326
mTF_LIB_814	Crxos	CTGCAGCAGTCTGCCCTGGATGG	964
mTF_LIB_815	Crxos	ACCCAGGGTACAGGAGGTCAGGG	536
mTF_LIB_816	Crxos	TCCCTGACCTCCTGTACCCTGGG	864
mTF_LIB_817	Crxos	GACCCAGGGTACAGGAGGTCAGG	452
mTF_LIB_818	Crxos	TCGCTGAGGAACTCAAACTACGG	684
mTF_LIB_819	Zfp109	ATGGAGAACCTTCATACAACAGG	687
mTF_LIB_820	Zfp109	ATCTTACTCCTGTTGTATGAAGG	1143
mTF_LIB_821	Zfp109	TCACTGGGGCAACTTCCATGTGG	1521
mTF_LIB_822	Zfp109	ATGGAAGTTGCCCCAGTGAAAGG	944
mTF_LIB_823	Zfp109	TGGCTTGCCATGTGCCCACATGG	1529
mTF_LIB_824	Zfp109	GATTACCCCTTCTGGAGCTCTGG	222
mTF_LIB_825	Zfp109	GGTAATCAACACTCAAGGAATGG	756
mTF_LIB_826	Zfp94	GGTTAGCAGGGACCTAATGAAGG	767
mTF_LIB_827	Zfp94	TGTGCATCATCTCGCTTCAACGG	907
mTF_LIB_828	Zfp94	GCTAACGGGCGACCCCCCGCAGG	1845
mTF_LIB_829	Zfp94	GGTCGCCCGTTAGCCTGCAGAGG	1124
mTF_LIB_830	Zfp94	TTGAAGCGAGATGATGCACATGG	951
mTF_LIB_831	Zfp94	AACATTCCGGTCAGAAACCATGG	779
mTF_LIB_832	Zfp94	GAGACTGCAGAGTAAGCATCAGG	424
mTF_LIB_833	Zfp568	CGAGGATTCTGTACCTCGCCAGG	274
mTF_LIB_834	Zfp568	CTGGCGAGGTACAGAATCCTCGG	549
mTF_LIB_835	Zfp568	CACGGTTACTAGGTTGCTGTAGG	792
mTF_LIB_836	Zfp568	CTACAGCAACCTAGTAACCGTGG	726
mTF_LIB_837	Zfp568	TACAGCAACCTAGTAACCGTGGG	644
mTF_LIB_838	Zfp568	AGTGCTTGCGCCATTCCCACAGG	2152
mTF_LIB_839	Zfp568	AGCTCGGTACAGATTCCTGTGGG	743
mTF_LIB_840	Zfp382	GACATGGCGTTGAGGTTTGCGGG	1385
mTF_LIB_841	Zfp382	GGAAACCGAGAGGCCGAGCCAGG	652
mTF_LIB_842	Zfp382	AGACCGGGGAGGAAACCGAGAGG	844
mTF_LIB_843	Zfp382	CGGCCTCTCGGTTTCCTCCCCGG	1233
mTF_LIB_844	Zfp382	ATGATCCGCAAGTTGGAACAAGG	1290
mTF_LIB_845	Zfp382	ACCTGATATGATCCGCAAGTTGG	839
mTF_LIB_846	Zfp382	TCCAACTTGCGGATCATATCAGG	704
mTF_LIB_847	Zfp791	CCGCACCAGTGTTTGGAATCTGG	719
mTF_LIB_848	Zfp791	GCGGCCAAGATAACTTCTGGAGG	1630
mTF_LIB_849	Zfp791	CCGTATAGTTGTAGCGTGTGTGG	1232
mTF_LIB_850	Zfp791	AGTCACACACACGTCCTCAAAGG	1023
mTF_LIB_851	Zfp791	GGTGCGGCCAAGATAACTTCTGG	826
mTF_LIB_852	Zfp791	ATCTTGGCCGCACCAGTGTTTGG	971
mTF_LIB_853	Zfp791	TGTACTGATTTGAAACATCCTGG	614
mTF_LIB_854	AW146154	TGAATGCGATGATGTCTTTGAGG	1451
mTF_LIB_855	AW146154	TTACATTGAGTATATACAGAAGG	779
mTF_LIB_856	AW146154	AGACATCATCGCATTCATACTGG	1030
mTF_LIB_857	AW146154	GAAAATATTCTTCAATATTACGG	513
mTF_LIB_858	AW146154	AACGTTCTAGAAGATATGGAAGG	1042
mTF_LIB_859	AW146154	AAACTTCACTGGCGAAGAGTGGG	684
mTF_LIB_860	AW146154	TCATGTTGAATACCTTCATAGGG	815
mTF_LIB_861	Zfp788	TATAACATTGGTTGCTGTCGAGG	1397
mTF_LIB_862	Zfp788	GTCTCAAGACACACCTGGCCTGG	1028
mTF_LIB_863	Zfp788	GAAGGGTCTCAAGACACACCTGG	832
mTF_LIB_864	Zfp788	TGGCCTGGGTGGTATAACATTGG	694
mTF_LIB_865	Zfp788	CAAGACACACCTGGCCTGGGTGG	1152
mTF_LIB_866	Zfp788	AACGTTTGTGCCACATCCTTTGG	1114
mTF_LIB_867	Zfp788	AAGATGAGCACACAAATCCTAGG	721
mTF_LIB_868	Zfp976	CACATGAAAGAACACATTCTGGG	631
mTF_LIB_869	Zfp976	TCATAGGGTTTCTCTGCAGAAGG	672
mTF_LIB_870	Zfp976	GTGCTAAAGCCTTTACTCTAAGG	794
mTF_LIB_871	Zfp976	AAGATAGCAGGGATGCAAAAAGG	1036
mTF_LIB_872	Zfp976	GAGATATTTCTGGTGTGAATAGG	727
mTF_LIB_873	Zfp976	TCATGAATTCGAAGATAGCAGGG	758
mTF_LIB_874	Zfp976	AAGCTGACTCCTTAGAGTAAAGG	454
mTF_LIB_875	Cenps	TGCCGGTGAGAGAACTCCTGCGG	1277
mTF_LIB_876	Cenps	GCGGCAGTTCACTACACGGTCGG	441
mTF_LIB_877	Cenps	GAAGGCGGCAGTTCACTACACGG	1383
mTF_LIB_878	Cenps	AGCCGCAGGAGTTCTCTCACCGG	1093
mTF_LIB_879	Cenps	CACGGTCGGCTGTCTCTGCCAGG	1285
mTF_LIB_880	Cenps	GACCATCGCGGCGATCTCCGAGG	1303
mTF_LIB_881	Cenps	CACCTCGGAGATCGCCGCGATGG	1774
mTF_LIB_882	Gm4924	CTCTGGATTCAAGCCATGTGAGG	811
mTF_LIB_883	Gm4924	ACACATTGTCTAATTGTTCTGGG	527
mTF_LIB_884	Gm4924	GCCCATCACCAAACTAACACTGG	799
mTF_LIB_885	Gm4924	GTCATGTGGCTCACAAAATAGGG	630
mTF_LIB_886	Gm4924	TTCACTTTGCACCTGTCATGTGG	1379
mTF_LIB_887	Gm4924	GATACAGATTTACAGTTAACTGG	842
mTF_LIB_888	Gm4924	AGAAATTCATCTGTCTATACTGG	829
mTF_LIB_889	Zfp414	AGTGGTCAGCGTGTCCGAGCTGG	1044
mTF_LIB_890	Zfp414	GTGGTCAGCGTGTCCGAGCTGGG	874
mTF_LIB_891	Zfp414	ACCGGAGCTGGATTCTACAGTGG	919
mTF_LIB_892	Zfp414	CTTGTCTGGCTCACCGGAGCTGG	994
mTF_LIB_893	Zfp414	CAGCGTGTCCGAGCTGGGCCTGG	1517
mTF_LIB_894	Zfp414	GGAACCATCCAGGCCCAGCTCGG	461
mTF_LIB_895	Zfp414	GGAGATGCCACCTCCTTGTCTGG	1270
mTF_LIB_896	Klf14	ACTCGGCAGCGAAGTAGTCCAGG	577
mTF_LIB_897	Klf14	CTACTTCGCTGCCGAGTGCCTGG	1179
mTF_LIB_898	Klf14	CGTTGCGCGCCGGTGCAGCACGG	269
mTF_LIB_899	Klf14	AGCCGCTGCGCTCGCGCCTTCGG	1030
mTF_LIB_900	Klf14	GTCGGCCGCCGTGGCTTGCCTGG	1795
mTF_LIB_901	Klf14	CGGCGCGCAACGGACCCCGAAGG	1089
mTF_LIB_902	Klf14	CTTCGGGGTCCGTTGCGCGCCGG	2510
mTF_LIB_903	5730507C01Rik	CGATTGCCGCCACGGTTGCCCGG	2688
mTF_LIB_904	5730507C01Rik	GGCAACCGTGGCGGCAATCGAGG	1263
mTF_LIB_905	5730507C01Rik	CGCCACGGTTGCCCGGCACTGGG	786
mTF_LIB_906	5730507C01Rik	CCGCCACGGTTGCCCGGCACTGG	1853
mTF_LIB_907	5730507C01Rik	GGCCCAGTGCCGGGCAACCGTGG	355
mTF_LIB_908	5730507C01Rik	CCAGTGCCGGGCAACCGTGGCGG	1337
mTF_LIB_909	5730507C01Rik	CGCGACGCTAGTCTCCTGCCCGG	1037
mTF_LIB_910	Zfp449	GCCCGGCAGCTTCTGTGTACTGG	661
mTF_LIB_911	Zfp449	AATCCAGGCCTCCTTGAATCAGG	953
mTF_LIB_912	Zfp449	GAAGCCAAAGATGCGTTCTAAGG	860
mTF_LIB_913	Zfp449	GGCCCTGGGCTGTGCAATCCAGG	795
mTF_LIB_914	Zfp449	GGCATGGGTACTGTTCCAACTGG	1124
mTF_LIB_915	Zfp449	TGTTCCTTAGAACGCATCTTTGG	513
mTF_LIB_916	Zfp449	TTGGAAGAACTGGCGCCAGTTGG	845
mTF_LIB_917	Atoh1	GTCAGCGGCGGGACGTGGTGCGG	1121
mTF_LIB_918	Atoh1	ATAGCACCGACCCACGCGCCTGG	2452
mTF_LIB_919	Atoh1	CGGGAAGGTCTCTCGCCTGCAGG	1750
mTF_LIB_920	Atoh1	CGCGTGGGTCGGTGCTATCCAGG	1014
mTF_LIB_921	Atoh1	GACAGTTCTGCCGGGTAGACGGG	769
mTF_LIB_922	Atoh1	GTGGGTCGGTGCTATCCAGGAGG	1191
mTF_LIB_923	Atoh1	CCCGGCAGAACTGTCCCTCCTGG	1359
mTF_LIB_924	Dmrtc1b	ATTGCATCACTATCCAAACCAGG	877
mTF_LIB_925	Dmrtc1b	TGGTTTGGATAGTGATGCAATGG	705
mTF_LIB_926	Dmrtc1b	TGCAGTGAGTGCCCCAAAAAAGG	836
mTF_LIB_927	Dmrtc1b	GACATTTGTTGGCCTGAAAGAGG	756
mTF_LIB_928	Dmrtc1b	TTGCATCACTATCCAAACCAGGG	957
mTF_LIB_929	Dmrtc1b	TTTATCACTCCTTGATCCAGGGG	1511
mTF_LIB_930	Dmrtc1b	TGCATCACTATCCAAACCAGGGG	988
mTF_LIB_931	Gm12258	ATACGGTCCCGCATATTAAGTGG	996
mTF_LIB_932	Gm12258	GAATGTGGATGACCGGAATGAGG	796
mTF_LIB_933	Gm12258	CCCGCATATTAAGTGGCCCAGGG	644
mTF_LIB_934	Gm12258	GGGACCGTATGCTTCTCCCTAGG	597
mTF_LIB_935	Gm12258	TCCCGCATATTAAGTGGCCCAGG	654
mTF_LIB_936	Gm12258	GGACCGTATGCTTCTCCCTAGGG	987
mTF_LIB_937	Gm12258	TTATGGCCAGATCTAAAACACGG	834
mTF_LIB_938	Nfxl1	GCACTGCGGTGGCCCGTCCTCGG	570
mTF_LIB_939	Nfxl1	GGACGCTCCCTGGCGCCAGGTGG	535
mTF_LIB_940	Nfxl1	CACTGCGGTGGCCCGTCCTCGGG	892
mTF_LIB_941	Nfxl1	TCCTGAGAGGGGCACTGCGGTGG	1362
mTF_LIB_942	Nfxl1	GCCACCGCAGTGCCCCTCTCAGG	974
mTF_LIB_943	Nfxl1	GGTCGCGGGCAGCGCTCAGCTGG	1046
mTF_LIB_944	Nfxl1	CACCGCGCCCCCAGACCCTTTGG	751
mTF_LIB_945	Zfp951	GTAAAGCCTTTGCTCGTCACAGG	1299
mTF_LIB_946	Zfp951	GGGATCTTCAAAACCATGAAAGG	592
mTF_LIB_947	Zfp951	CAGATGGCTGTTGCATGTACAGG	940
mTF_LIB_948	Zfp951	GCTATCTCCATATCCATGAAAGG	905
mTF_LIB_949	Zfp951	ACTGGAGATAAAAGCTATGAAGG	583
mTF_LIB_950	Zfp951	TAAAGCCTTTGCTCGTCACAGGG	1358
mTF_LIB_951	Zfp951	TCAAATGCATAGCAGAACACAGG	560
mTF_LIB_952	5430403G16Rik	GAACATAATGCCACACATACTGG	894
mTF_LIB_953	5430403G16Rik	ATGAATAAAAAAATCCCTACCGG	631
mTF_LIB_954	5430403G16Rik	ACATAATGCCACACATACTGGGG	1330
mTF_LIB_955	5430403G16Rik	TATGTGTGGCATTATGTTCTTGG	441
mTF_LIB_956	5430403G16Rik	AACATAATGCCACACATACTGGG	727
mTF_LIB_957	5430403G16Rik	TACACAAACCTCATTGCTGTAGG	735
mTF_LIB_958	5430403G16Rik	TTGTAGGGTTTCTTTCCGGTAGG	661
mTF_LIB_959	4930522L14Rik	GAAACTATTGTGATGAACAAAGG	744
mTF_LIB_960	4930522L14Rik	GAACATACTATGATATGCAAAGG	939
mTF_LIB_961	Zfp9	GGGACTTCTGAGCAGGGGTCAGG	517
mTF_LIB_962	Zfp9	GCAACATCCCTTAATGTCACGGG	1035
mTF_LIB_963	Zfp9	TTCAACTTTGCAATCACACTTGG	1058
mTF_LIB_964	Zfp9	GTCGTAGCTTTCATGCCGGGTGG	1092
mTF_LIB_965	Zfp9	CTTCAGTAACCTGTTCTCTGTGG	1111
mTF_LIB_966	Zfp9	TTTGGCTCTGGGGTCGTGAGCGG	1398
mTF_LIB_967	Zfp9	AGCTACGACTGTAGCGAATGTGG	292
mTF_LIB_968	Klf12	CGTCCACAACTACCCCGATATGG	819
mTF_LIB_969	Klf12	CTTCCATATCGGGGTAGTTGTGG	1090
mTF_LIB_970	Klf12	GGGGGACAGCTTCCATATCGGGG	823
mTF_LIB_971	Klf12	AACAGAATGCTAATGCTTGATGG	923
mTF_LIB_972	Klf12	TTGTTCAGATTCCACAAGCTCGG	648
mTF_LIB_973	Klf12	AGCTTGTGGAATCTGAACAAGGG	578
mTF_LIB_974	Klf12	GCTAATGCTTGATGGAATGCCGG	765
mTF_LIB_975	Rhox1	GAATGTCTCTCGAATCTTGTTGG	708
mTF_LIB_976	Rhox1	CTCCGACGGCTTTCGGAACATGG	1336
mTF_LIB_977	Rhox1	CCTCAGGTATTATACGAAGCAGG	520
mTF_LIB_978	Rhox1	ATGGTGGTCACAAGGGGCAAAGG	1037
mTF_LIB_979	Rhox1	CAAGCTGCAAGCTGCTCCGACGG	1463
mTF_LIB_980	Rhox1	CTCCATGTTCCGAAAGCCGTCGG	598
mTF_LIB_981	Rhox1	CAAGCTGCTCCGACGGCTTTCGG	837
mTF_LIB_982	Rhox3h	TACAAGGCCTGCAGTGCCAGCGG	995
mTF_LIB_983	Rhox12	GGCTCTCGAACCCCATCATGTGG	766
mTF_LIB_984	Rhox12	GGACCCCAATTTCTACAAACTGG	760
mTF_LIB_985	Rhox12	AAATTGGGGTCCACATGATGGGG	1247
mTF_LIB_986	Rhox12	ACCCCAATTTCTACAAACTGGGG	1066
mTF_LIB_987	Rhox12	CCCCCAGTTTGTAGAAATTGGGG	748
mTF_LIB_988	Rhox12	AGAAATTGGGGTCCACATGATGG	1036
mTF_LIB_989	Rhox12	TCCCCCAGTTTGTAGAAATTGGG	557
mTF_LIB_990	Zhx2	TGTGATGTCCGAACCATGCAGGG	966
mTF_LIB_991	Zhx2	ACATTCGGCACATACGTAGAGGG	975
mTF_LIB_992	Zhx2	CATTCGGCACATACGTAGAGGGG	1137
mTF_LIB_993	Zhx2	ATTCGGCACATACGTAGAGGGGG	1483
mTF_LIB_994	Zhx2	GGTTCGGACATCACAGGTACTGG	721
mTF_LIB_995	Zhx2	TACATTCGGCACATACGTAGAGG	957
mTF_LIB_996	Zhx2	CTGCATGGTTCGGACATCACAGG	1605
mTF_LIB_997	Foxr2	ACTGATCCATGGTACAAGGCAGG	984
mTF_LIB_998	Foxr2	AGGTAAAAAATCGGGACTTCTGG	716
mTF_LIB_999	Foxr2	GTCTCCATGGCCAAGTCCCTGGG	829
mTF_LIB_1000	Foxr2	CTCCCGCTGAACCCAGCTTGTGG	1078
mTF_LIB_1001	Foxr2	AGCGAAAGAGCACTGATCCATGG	710
mTF_LIB_1002	Foxr2	CACAAGCTGGGTTCAGCGGGAGG	1097
mTF_LIB_1003	Foxr2	TGTCCCAATCCAGCATCCCAGGG	896
mTF_LIB_1004	Zbtb3	CCTGGGACCGTTGCTCCCGCAGG	2373
mTF_LIB_1005	Zbtb3	CCTGCGGGAGCAACGGTCCCAGG	712
mTF_LIB_1006	Zbtb3	CTGCGGGAGCAACGGTCCCAGGG	850
mTF_LIB_1007	Zbtb3	GGTTGGTAGTACCCAGTTCTTGG	338
mTF_LIB_1008	Zbtb3	CAGCCCGATGGGCCAAGAACTGG	680
mTF_LIB_1009	Zbtb3	CTTGGCCCATCGGGCTGTGCTGG	2069
mTF_LIB_1010	Zbtb3	AGCCCGATGGGCCAAGAACTGGG	533
mTF_LIB_1011	Mta2	GGCGGCTAACATGTACCGGGTGG	581
mTF_LIB_1012	Mta2	TCAATCCGTCTAACCAGGTAAGG	917
mTF_LIB_1013	Mta2	GCTCCTCAATCCGTCTAACCAGG	844
mTF_LIB_1014	Mta2	TTACCTGGTTAGACGGATTGAGG	1176
mTF_LIB_1015	Mta2	TACTAGAAATATCCCTTCGCCGG	1218
mTF_LIB_1016	Mta2	GCAATCCTTACCTGGTTAGACGG	924
mTF_LIB_1017	Mta2	TCTAACCAGGTAAGGATTGCTGG	1021
mTF_LIB_1018	Cebpd	TGCCGCGCACCGGGCTGTCCAGG	744
mTF_LIB_1019	Cebpd	CCCGCGGCCTTCTACGAGCCAGG	644
mTF_LIB_1020	Cebpd	GTAGAAGGCCGCGGGTTCTGTGG	1150
mTF_LIB_1021	Cebpd	CCTGGCTCGTAGAAGGCCGCGGG	771
mTF_LIB_1022	Cebpd	GCCGCGGGTTCTGTGGGCCAGGG	621
mTF_LIB_1023	Cebpd	GGCGCTCTCGTCGTCGTACATGG	907
mTF_LIB_1024	Cebpd	CTCTCGTCGTCGTACATGGCAGG	959
mTF_LIB_1025	Zfp777	GACGCACAGACTCTTCGTGTGGG	999
mTF_LIB_1026	Zfp777	TGACGCACAGACTCTTCGTGTGG	2012
mTF_LIB_1027	Zfp777	ACACGAAGAGTCTGTGCGTCAGG	956
mTF_LIB_1028	Zfp777	GTTTCTCTAGGGAGTCGAGCAGG	616
mTF_LIB_1029	Zfp777	CGGGGACAGCCTGCGTGCTCCGG	1062
mTF_LIB_1030	Zfp777	GGGCAAGACACCTTGCCGGGAGG	966
mTF_LIB_1031	Zfp777	GAGCACGCAGGCTGTCCCCGGGG	760
mTF_LIB_1032	Tbpl1	TGCAGACAGTGATGTTGCATTGG	886
mTF_LIB_1033	Tbpl1	TAATTTATAAGCGTGATGTTGGG	960
mTF_LIB_1034	Tbpl1	CAGACTACGGGCTAAACGTCTGG	744
mTF_LIB_1035	Tbpl1	CAAGATGCCATTTGAACTTAAGG	664
mTF_LIB_1036	Tbpl1	GCCCGTAGTCTGCAGAAACTAGG	444
mTF_LIB_1037	Tbpl1	GTAATTTATAAGCGTGATGTTGG	867
mTF_LIB_1038	Tbpl1	TCTGGCAAACGGATCTCAAAGGG	898
mTF_LIB_1039	Setdb2	GATAGTACAGCCCTTAGGACAGG	733
mTF_LIB_1040	Setdb2	GGAGTTGTCACATGATGCAGAGG	1404
mTF_LIB_1041	Setdb2	TTTCGTAGATTCCGTCCACAGGG	1183
mTF_LIB_1042	Setdb2	TGGACGGAATCTACGAAACATGG	878
mTF_LIB_1043	Setdb2	TGTGACAACTCCTGTCCTAAGGG	1124
mTF_LIB_1044	Setdb2	GTTTCGTAGATTCCGTCCACAGG	1257
mTF_LIB_1045	Setdb2	GTGAATTATAAAACGCCCTGTGG	806
mTF_LIB_1046	Egr4	TCGGCCGCCGCGTATCCTGGAGG	1778
mTF_LIB_1047	Egr4	CCCTCGGCCGCCGCGTATCCTGG	789
mTF_LIB_1048	Egr4	CCAGGATACGCGGCGGCCGAGGG	1156
mTF_LIB_1049	Egr4	GCGTGGGCGCAGCCTTCGGTGGG	562
mTF_LIB_1050	Egr4	TCCAGGATACGCGGCGGCCGAGG	964
mTF_LIB_1051	Egr4	GGCGTGGGCGCAGCCTTCGGTGG	1879
mTF_LIB_1052	Egr4	GCCGAGGGAGCGTCCCTAGCAGG	733
mTF_LIB_1053	2610044O15Rik8	TATATCAGTGAGATTCTGGTAGG	721
mTF_LIB_1054	2610044O15Rik8	TACCAGAATCTCACTGATATAGG	927
mTF_LIB_1055	2610044O15Rik8	GAAATTATACTGAACCGCAAAGG	703
mTF_LIB_1056	2610044O15Rik8	GAGATGATTGTAACGTTCAAAGG	912
mTF_LIB_1057	2610044O15Rik8	TCATAAAATAAAGCATACTGGGG	678
mTF_LIB_1058	2610044O15Rik8	ATCATAAAATAAAGCATACTGGG	379
mTF_LIB_1059	2610044O15Rik8	AAGACTACAGTGCGCTGTAAAGG	817
mTF_LIB_1060	Zfp58	CAAATGTAAAGATTTCAGCAAGG	881
mTF_LIB_1061	Zfp58	GAAATCTTTACATTTGTTGACGG	897
mTF_LIB_1062	Zfp58	TACAGCCATCTGGATTTCCTGGG	756
mTF_LIB_1063	Zfp58	AAGGTTTGAACGATTATTAAAGG	674
mTF_LIB_1064	Zfp58	ATATGTTGAGCGAGTACTGAAGG	839
mTF_LIB_1065	Zfp58	TACCTTAAGCAATGAAGGGTAGG	692
mTF_LIB_1066	Zfp58	AAGCAGTGACTTGCAAAAAAAGG	708
mTF_LIB_1067	Zfp65	AATTCCACTGAGCAGGACCTAGG	609
mTF_LIB_1068	Zfp65	GGAGCTCCATTTATGCTCCCAGG	490
mTF_LIB_1069	Zfp65	ACTTCAGGTGTGAAAAGAGGAGG	1422
mTF_LIB_1070	Zfp65	GAGAAAATACAAGAGACTTCAGG	451
mTF_LIB_1071	Zfp65	GAAGAGGAGTGGGAATGCCTAGG	521
mTF_LIB_1072	Zfp65	AATGCCTAGGTCCTGCTCAGTGG	1501
mTF_LIB_1073	Zfp65	AGTGTGGCAAAATCTTTGAGTGG	1121
mTF_LIB_1074	Zfp942	TCTTATAAATATTATGAGCATGG	638
mTF_LIB_1075	Zfp942	TGAGCATGGCAAAATCATCCAGG	1089
mTF_LIB_1076	Zfp942	GTACACTTTGGGTGTATTCCTGG	633
mTF_LIB_1077	Zfp942	TTCCCTGGTAAATGCTCCCAAGG	994
mTF_LIB_1078	Zfp942	ATTACTAAGAGTGTGTTCGTAGG	1128
mTF_LIB_1079	Zfp942	AACGTAAACAGACATGAAACTGG	770
mTF_LIB_1080	Zfp942	TCCTAAATATGAGAATGGCTTGG	543
mTF_LIB_1081	Zfp946	CTTGGATATTCAAATGCTGGTGG	1257
mTF_LIB_1082	Zfp946	TTCTCTGCTAAATGTTTCCAAGG	577
mTF_LIB_1083	Zfp946	TTACAAATATAAGAATGTCTTGG	548
mTF_LIB_1084	Zfp946	ATTCAACAGTTGTATCTCTGAGG	873
mTF_LIB_1085	Zfp946	TCTCTTGGATATTCAAATGCTGG	755
mTF_LIB_1086	Zfp946	AAGCTAAACAGACATAGAACTGG	509
mTF_LIB_1087	Zfp946	GGTTTCTTTCCACTATTGGTTGG	712
mTF_LIB_1088	Zfp213	TCGGAATCCCGGCTGTCCACCGG	1926
mTF_LIB_1089	Zfp213	CTGTCGGAACCGCTGGCGGCAGG	1640
mTF_LIB_1090	Zfp213	AGAACTGTCGGAACCGCTGGCGG	1522
mTF_LIB_1091	Zfp213	GGCGGCAGGCTTCGGAATCCCGG	927
mTF_LIB_1092	Zfp213	CGGCTGTCCACCGGCTGGACAGG	1428
mTF_LIB_1093	Zfp213	AGCAGAACTGTCGGAACCGCTGG	1799
mTF_LIB_1094	Zfp213	AATCCCGGCTGTCCACCGGCTGG	1375
mTF_LIB_1095	Zfp827	ACTCCGTCAGAAGCGTCCTATGG	979
mTF_LIB_1096	Zfp827	TCCGTCAGAAGCGTCCTATGGGG	1168
mTF_LIB_1097	Zfp827	CGAGACTCGCTGCAGTGTCAAGG	749
mTF_LIB_1098	Zfp827	GCGGAGGGAGATTTCAGCGAAGG	663
mTF_LIB_1099	Zfp827	TCCCCATAGGACGCTTCTGACGG	876
mTF_LIB_1100	Zfp827	GCTCTTGGATCCGGTCCTCCAGG	963
mTF_LIB_1101	Zfp827	CGCTTCTGACGGAGTCTCAGAGG	1042
mTF_LIB_1102	Foxe1	CTTCACGGCCGCCAGCGTCTCGG	955
mTF_LIB_1103	Foxe1	TTCACGGCCGCCAGCGTCTCGGG	1528
mTF_LIB_1104	Foxe1	ACCGCGACAACCCCAAGAAGTGG	1049
mTF_LIB_1105	Foxe1	GACGCAAGCGCCCCCTGCAGCGG	1146
mTF_LIB_1106	Foxe1	CGTGAAGGAAGAGCGCGGTGAGG	993
mTF_LIB_1107	Foxe1	GCCCGAGCGCCGCCTGACTCTGG	951
mTF_LIB_1108	Foxe1	CGAGACGCTGGCGGCCGTGAAGG	1141
mTF_LIB_1109	Zfp352	AAAAGCTGGCTGGACTCCACAGG	2216
mTF_LIB_1110	Zfp352	AAAGCTGGCTGGACTCCACAGGG	1466
mTF_LIB_1111	Zfp352	GGGCGCTGTTGAGCTGTGTATGG	713
mTF_LIB_1112	Zfp352	TGTGTATGGTAAAGACCTGCAGG	1129
mTF_LIB_1113	Zfp352	CAATACACAGCCTTCCCCTGTGG	1282
mTF_LIB_1114	Zfp352	AAGCTGGCTGGACTCCACAGGGG	1319
mTF_LIB_1115	Zfp352	GCTCTCTATGGAAGCCATGCTGG	479
mTF_LIB_1116	Zfp974	AAGTAGAATTCTTGATCTCGAGG	914
mTF_LIB_1117	Zfp974	GTAGTCCACTGAATATACTATGG	795
mTF_LIB_1118	Zfp974	CACTGAATATACTATGGTTGTGG	1273
mTF_LIB_1119	Zfp974	AGTATATTCAGTGGACTACAGGG	1005
mTF_LIB_1120	Zfp974	TTGGAGACAGATTATGATGCTGG	750
mTF_LIB_1121	Zfp974	TAGTATATTCAGTGGACTACAGG	859
mTF_LIB_1122	Zfp974	CCAGAAAATTCTATTAGTAATGG	537
mTF_LIB_1123	Runx3	GCTAAGCGCGCAGGCAACCGCGG	950
mTF_LIB_1124	Runx3	CCGGCCCGAAGTGCGCTCGATGG	1999
mTF_LIB_1125	Runx3	CCATCGAGCGCACTTCGGGCCGG	1537
mTF_LIB_1126	Runx3	CAGCGGCGCGCTAAGCGCGCAGG	547
mTF_LIB_1127	Runx3	CATCGAGCGCACTTCGGGCCGGG	1037
mTF_LIB_1128	Runx3	TCCACCATCGAGCGCACTTCGGG	1190
mTF_LIB_1129	Runx3	CTAAGCGCGCAGGCAACCGCGGG	1639
mTF_LIB_1130	Sox13	CATGGTGCTAGCGCTGTCTGGGG	1265
mTF_LIB_1131	Sox13	CCATGGTGCTAGCGCTGTCTGGG	652
mTF_LIB_1132	Sox13	CCCAGACAGCGCTAGCACCATGG	899
mTF_LIB_1133	Sox13	CAACGCTAAAGCTCCTCCTCAGG	1144
mTF_LIB_1134	Sox13	CCTTGCCACGAGGCTCCCCAAGG	1522
mTF_LIB_1135	Sox13	CCTTGGGGAGCCTCGTGGCAAGG	1237
mTF_LIB_1136	Sox13	CTGCACCTTGGGGAGCCTCGTGG	1513
mTF_LIB_1137	Ctcfl	ATCTGGGTGAAGTACCCAGAAGG	839
mTF_LIB_1138	Ctcfl	GGTGCACCGTTTGCAGGGTCAGG	495
mTF_LIB_1139	Ctcfl	GCGGATCCTGACCCTGCAAACGG	732
mTF_LIB_1140	Ctcfl	CCGCCTGTCGCTCTCCACCGGGG	1685
mTF_LIB_1141	Ctcfl	GTTGAAGCCTGGAGACCTAGAGG	779
mTF_LIB_1142	Ctcfl	CTCCAGGTGCACCGTTTGCAGGG	1521
mTF_LIB_1143	Ctcfl	ATCCGCCTGTCGCTCTCCACCGG	2183
mTF_LIB_1144	Zscan25	GGGTGCTCCAGTGGTCAAACTGG	608
mTF_LIB_1145	Zscan25	GTCCCGAGGCATTTCGGTTGAGG	1745
mTF_LIB_1146	Zscan25	AACCTCAACCGAAATGCCTCGGG	1322
mTF_LIB_1147	Zscan25	TCGGCAGTTCCGCTACCAAGAGG	1279
mTF_LIB_1148	Zscan25	ACTCGAGTCCCGAGGCATTTCGG	546
mTF_LIB_1149	Zscan25	AGGGGAGGACTCGAGTCCCGAGG	1002
mTF_LIB_1150	Zscan25	AAACCTCAACCGAAATGCCTCGG	791
mTF_LIB_1151	Hsf5	AGCGGATGGAGCGGTACCGAGGG	845
mTF_LIB_1152	Hsf5	TCGGTACCGCTCCATCCGCTGGG	1379
mTF_LIB_1153	Hsf5	CTCGGTACCGCTCCATCCGCTGG	2653
mTF_LIB_1154	Hsf5	TACCGCTCCATCCGCTGGGACGG	1235
mTF_LIB_1155	Hsf5	CATCGACCAGCCGCTCTTCGAGG	1484
mTF_LIB_1156	Hsf5	CAGCGGATGGAGCGGTACCGAGG	848
mTF_LIB_1157	Hsf5	CCCCGCCAAGCTGTGGCGGCTGG	758
mTF_LIB_1158	Sp110	CAAATGACCTGGAAATGGCCAGG	1715
mTF_LIB_1159	Sp110	CCAAGGAGAGGCACAGCTCGGGG	809
mTF_LIB_1160	Sp110	AAATGACCTGGAAATGGCCAGGG	1014
mTF_LIB_1161	Sp110	GTACTTCCCTGGCCATTTCCAGG	1516
mTF_LIB_1162	Sp110	GCCTCTCCTTGGCTGCATTCAGG	853
mTF_LIB_1163	Sp110	CCCCGAGCTGTGCCTCTCCTTGG	788
mTF_LIB_1164	Sp110	TGACCAAGACACAGAGAACAAGG	921
mTF_LIB_1165	Sp140	GAGGAGATGCAATGCAATGGAGG	1141
mTF_LIB_1166	Sp140	GCAGAGGAGATGCAATGCAATGG	723
mTF_LIB_1167	Sp140	AAGCAGCCAAGGAGAATGTGTGG	1111
mTF_LIB_1168	Sp140	AGCAGCCAAGGAGAATGTGTGGG	730
mTF_LIB_1169	Sp140	ACAAACAAGACAAGAGCCCCAGG	947
mTF_LIB_1170	Sp140	TGGTGCCCACACATTCTCCTTGG	800
mTF_LIB_1171	Sp140	AAGGAGAATGTGTGGGCACCAGG	1032
mTF_LIB_1172	Zfp820	GAAACTGTAGCCAAGGAATTGGG	690
mTF_LIB_1173	Zfp820	TATATTTAGGACACATCCCATGG	1325
mTF_LIB_1174	Zfp820	GGAAACTGTAGCCAAGGAATTGG	677
mTF_LIB_1175	Zfp820	TGGGTATGTTAGAAGAATTCAGG	592
mTF_LIB_1176	Zfp820	ATATTTAGGACACATCCCATGGG	989
mTF_LIB_1177	Zfp820	AACAAATTTAAACAGTTAACAGG	469
mTF_LIB_1178	Zfp820	GCTCATGGACAATATGCTGAAGG	772
mTF_LIB_1179	Arid1b	CGGTCTCCATGGTCGAGCCGGGG	578
mTF_LIB_1180	Arid1b	CCGCTCCGAGGCGGCTCTCAAGG	807
mTF_LIB_1181	Arid1b	CTCCGAGGCGGCTCTCAAGGAGG	1271
mTF_LIB_1182	Arid1b	CCCGGTCTCCATGGTCGAGCCGG	633
mTF_LIB_1183	Arid1b	CCTTGAGAGCCGCCTCGGAGCGG	1483
mTF_LIB_1184	Arid1b	CCCGGCTCGACCATGGAGACCGG	518
mTF_LIB_1185	Arid1b	GACGACGCGCCGCCCAAGATGGG	892
mTF_LIB_1186	Zfp975	GGCACGAAAGAAGTCCTGCTGGG	548
mTF_LIB_1187	Zfp975	CAATGTTATGGTCTTTCCAATGG	1098
mTF_LIB_1188	Zfp975	GCACGAAAGAAGTCCTGCTGGGG	1237
mTF_LIB_1189	Zfp975	CTCCAAATAAATGAAAGAACAGG	584
mTF_LIB_1190	Zfp975	AAGATTGTTGGGTCGTAAAAAGG	706
mTF_LIB_1191	Zfp975	TACCTGTTCTTTCATTTATTTGG	857
mTF_LIB_1192	Zfp975	TCATGCATTCGAAGATTGTTGGG	991
mTF_LIB_1193	Zfp616	AATGCAACAATGTTCTACACAGG	1228
mTF_LIB_1194	Zfp616	AGCTATTCCTGAGAGAACTCAGG	526
mTF_LIB_1195	Zfp616	GGAATATAGAAGTGGTGGTGAGG	1136
mTF_LIB_1196	Zfp616	ACACAAGTATTTGGACTTAATGG	617
mTF_LIB_1197	Zfp616	TGATAAATGCTTCAGGGAAGTGG	1155
mTF_LIB_1198	Zfp616	TCCAAGTTTCACTGCATACATGG	851
mTF_LIB_1199	Zfp616	AAAGAAATAACACAAGTATTTGG	619
mTF_LIB_1200	Gm6020	GAGAGTACTACTGTATGGAAAGG	1111
mTF_LIB_1201	Gm6020	ACTTGGAGAGTACTACTGTATGG	936
mTF_LIB_1202	Prdm6	CAACTCTTCCCGCACGGAGGCGG	805
mTF_LIB_1203	Prdm6	GGCGGCCCGCTCAAAGCCAGTGG	878
mTF_LIB_1204	Prdm6	CAGCAACTCTTCCCGCACGGAGG	1100
mTF_LIB_1205	Prdm6	CGGCTCGGCCTTCCTCAAAGTGG	955
mTF_LIB_1206	Prdm6	CTCTTCCCGCACGGAGGCGGCGG	290
mTF_LIB_1207	Prdm6	TTGAGGAAGGCCGAGCCGCCGGG	1636
mTF_LIB_1208	Prdm6	GCGGCGCCACTGGCTTTGAGCGG	1083
mTF_LIB_1209	Zfp825	CACTGCTATAGGCTACAAGTGGG	771
mTF_LIB_1210	Zfp825	TCACTGCTATAGGCTACAAGTGG	1136
mTF_LIB_1211	Zfp825	AGCCTATAGCAGTGATGTTCTGG	692
mTF_LIB_1212	Zfp825	GAGACTAGCATGATGTGTAAAGG	881
mTF_LIB_1213	Zfp825	TATCATAAAATAACACATCTTGG	669
mTF_LIB_1214	Zfp825	GAGTCTACTGTGTTGTGAAAAGG	1028
mTF_LIB_1215	Zfp874a	GGAGCAAAACCAAGGATCTTCGG	344
mTF_LIB_1216	Zfp874a	ACATCAGCCACCATTCCTCCAGG	1360
mTF_LIB_1217	Zfp874a	TTTCAGCCACCTTGATTTCCTGG	1721
mTF_LIB_1218	Zfp874a	TTCAGCCACCTTGATTTCCTGGG	1075
mTF_LIB_1219	Zfp874a	TGTCGCCAATAAAATGTCCCTGG	1049
mTF_LIB_1220	Zfp874a	GCAACACTTTCTGTACTCCAGGG	952
mTF_LIB_1221	Zfp874a	GAGGAATGGTGGCTGATGTTTGG	943
mTF_LIB_1222	Zfp72	AAGGAGTGACTTCCGAACAAAGG	967
mTF_LIB_1223	Zfp72	TGTGAAACAACAAGCAACAGTGG	1138
mTF_LIB_1224	Zfp72	TGGAAAAAAGACAACAGTCTTGG	397
mTF_LIB_1225	Zfp72	GCAACAGTGGCTACATACCCAGG	718
mTF_LIB_1226	Zfp72	TTCCAGAAATGTGACCAGATAGG	737
mTF_LIB_1227	Zfp72	AATGTAACAAGACCTTTGTTCGG	1028
mTF_LIB_1228	Zfp72	GGAAAAAAGACAACAGTCTTGGG	435
mTF_LIB_1229	Nr2f1	GCGAGATCCGCAGGACGACGTGG	896
mTF_LIB_1230	Nr2f1	TCCGCAGGACGACGTGGCCGGGG	1133
mTF_LIB_1231	Nr2f1	GATCCGCAGGACGACGTGGCCGG	758
mTF_LIB_1232	Nr2f1	ATCCGCAGGACGACGTGGCCGGG	1086
mTF_LIB_1233	Nr2f1	CCTTGTCCCCTGCCGTGCCGGGG	1820
mTF_LIB_1234	Nr2f1	CTTGTCCCCTGCCGTGCCGGGGG	1859
mTF_LIB_1235	Nr2f1	CCCGGCACGGCAGGGGACAAGGG	505
mTF_LIB_1236	Zbtb10	TCGTCGGCCCCGCGCCCATTCGG	1017
mTF_LIB_1237	Zbtb10	CGCAGCAGCCGAATGGGCGCGGG	1694
mTF_LIB_1238	Zbtb10	GGCCGCCGCCGAGGACGTCAAGG	588
mTF_LIB_1239	Zbtb10	GCAGCAGCCGAATGGGCGCGGGG	1853
mTF_LIB_1240	Zbtb10	GAATGGGCGCGGGGCCGACGAGG	1355
mTF_LIB_1241	Zbtb10	CTCCTTGACGTCCTCGGCGGCGG	2035
mTF_LIB_1242	Zbtb10	CCCATTCGGCTGCTGCGGCGCGG	1650
mTF_LIB_1243	Sry	CATTCATGGGGCGCTTGACATGG	1110
mTF_LIB_1244	Sry	TGGTGTGGTCCCGTGGTGAGAGG	985
mTF_LIB_1245	Sry	ACACCATAAATGCATTCATGGGG	1181
mTF_LIB_1246	Sry	GCCTTACAGAAGCCGAAAAAAGG	544
mTF_LIB_1247	Sry	CAACTTGTGCCTCTCACCACGGG	1406
mTF_LIB_1248	Sry	GACACTTTAGCCCTCCGATGAGG	1096
mTF_LIB_1249	Sry	TAAATATCAGCCTCATCGGAGGG	1087
mTF_LIB_1250	Zbtb34	ACGTTTCGTGTCGGGAGAAATGG	859
mTF_LIB_1251	Zbtb34	AATACGGGGAGCTGGCTGCGAGG	1770
mTF_LIB_1252	Zbtb34	TGAATGGTCCCGGAAATACGGGG	887
mTF_LIB_1253	Zbtb34	TAAATGAGCTCCGCCTGCAAGGG	1320
mTF_LIB_1254	Zbtb34	ACGGCTTTGTGGGCTCGGAAGGG	731
mTF_LIB_1255	Zbtb34	TGACATCATCGTCCACATTCAGG	1307
mTF_LIB_1256	Zbtb34	GCTGAATGGTCCCGGAAATACGG	540
mTF_LIB_1257	Zfp114	GCAGTGGGAGGCCAGAGTCCAGG	772
mTF_LIB_1258	Zfp114	TCCTCATGTGTACTACGTACAGG	950
mTF_LIB_1259	Zfp114	CAATACTCACGTCACAAGTGTGG	1581
mTF_LIB_1260	Zfp114	AATGCTGGAATGGCTGTTTGTGG	1407
mTF_LIB_1261	Zfp114	ATGCTGGAATGGCTGTTTGTGGG	1014
mTF_LIB_1262	Zfp114	TGGCTGTTTGTGGGACTCTCCGG	824
mTF_LIB_1263	Zfp114	CTTCAGTGTGCACGCGGCAGTGG	1345
mTF_LIB_1264	Zfp619	CGTATGGAGTGTATCCGGAGCGG	673
mTF_LIB_1265	Zfp619	TATACTGGTCTTCAATGGTCTGG	816
mTF_LIB_1266	Zfp619	AGGAACATCATAACCCGCTCCGG	779
mTF_LIB_1267	Zfp619	GTATGGAGTGTATCCGGAGCGGG	499
mTF_LIB_1268	Zfp619	CACACTGTGAGCGGAGCGTATGG	531
mTF_LIB_1269	Zfp619	CACAACAATTCACATATACGTGG	1233
mTF_LIB_1270	Zfp619	AAGTGCGTATGGAGTGTATCCGG	777
mTF_LIB_1271	Sp9	ACGCTTCGGAACGACCCCGTTGG	1194
mTF_LIB_1272	Sp9	AACGGGGTCGTTCCGAAGCGTGG	1295
mTF_LIB_1273	Sp9	CGTGTTGCCGATCTTGTTGCAGG	1094
mTF_LIB_1274	Sp9	AACGACCCCGTTGGCCATGCTGG	1173
mTF_LIB_1275	Sp9	TCGCCGCCAGCATGGCCAACGGG	1371
mTF_LIB_1276	Sp9	GACCCCGTTGGCCATGCTGGCGG	1194
mTF_LIB_1277	Sp9	CGAAGGCGCTGGACTCGGGCAGG	1618
mTF_LIB_1278	Csde1	AAGTGCTGCTGAAGTACCATTGG	825
mTF_LIB_1279	Csde1	GGACACAATGGGTACCCCAATGG	504
mTF_LIB_1280	Csde1	ACACTGAATGAATCCGTAAGAGG	666
mTF_LIB_1281	Csde1	TTCCACTGTTCACAATATAATGG	757
mTF_LIB_1282	Csde1	GCCCCGGGTCAGAGTCCAACAGG	1135
mTF_LIB_1283	Csde1	TCCACAACAATGGACACAATGGG	725
mTF_LIB_1284	Csde1	GAGTAAATCTCCAGCTGCCCCGG	1005
mTF_LIB_1285	Zfp467	TTCGGCCTTCTGTGGGGTACTGG	753
mTF_LIB_1286	Zfp467	GTTGGCTGTTACGTACAAACTGG	656
mTF_LIB_1287	Zfp467	GGATGGGTTCAGTAATGCCCAGG	722
mTF_LIB_1288	Zfp467	CTAGGTGGAATCGCGCTGTCCGG	1629
mTF_LIB_1289	Zfp467	GTGGAATCGCGCTGTCCGGGTGG	1426
mTF_LIB_1290	Zfp467	TAGGTGGAATCGCGCTGTCCGGG	2214
mTF_LIB_1291	Zfp467	GGCATTACTGAACCCATCCCTGG	926
mTF_LIB_1292	Tlx2	GTGGTGCGCAGCCAACACCGCGG	679
mTF_LIB_1293	Tlx2	TGAGCGGTCCCGAACCCCCGGGG	1784
mTF_LIB_1294	Tlx2	TGATGGGTTCGTGGTGCGGAAGG	1022
mTF_LIB_1295	Tlx2	AAAACGCCGCACTTTCTCCGTGG	1910
mTF_LIB_1296	Tlx2	TGCCGAAGCTGATGGGTTCGTGG	1159
mTF_LIB_1297	Tlx2	TGGTGCGCAGCCAACACCGCGGG	989
mTF_LIB_1298	Tlx2	CCTGAGCGGTCCCGAACCCCCGG	952
mTF_LIB_1299	Noto	CTAGTCGGCGCGGGACAACTGGG	833
mTF_LIB_1300	Noto	GCTAGTCGGCGCGGGACAACTGG	816
mTF_LIB_1301	Noto	GTCCCGCGCCGACTAGCTCGGGG	847
mTF_LIB_1302	Noto	TGTCCCGCGCCGACTAGCTCGGG	403
mTF_LIB_1303	Noto	TTGTCCCGCGCCGACTAGCTCGG	669
mTF_LIB_1304	Noto	CGTCCCCGAGCTAGTCGGCGCGG	1705
mTF_LIB_1305	Noto	GTCCCCGAGCTAGTCGGCGCGGG	2110
mTF_LIB_1306	Usf3	CGCTGCTCCCTCCGTTGAGCAGG	666
mTF_LIB_1307	Usf3	CGCCTACGAAAAAGCAGCACAGG	682
mTF_LIB_1308	Usf3	AACATCATCGTTTATTCCAACGG	1045
mTF_LIB_1309	Usf3	CAAGCCGTGACCAACATTAAAGG	699
mTF_LIB_1310	Usf3	CAGCTCCGTTATGTACTTAAAGG	566
mTF_LIB_1311	Usf3	ACATCATCGTTTATTCCAACGGG	1382
mTF_LIB_1312	Usf3	GATGAACTCCTGCTCAACGGAGG	1206
mTF_LIB_1313	Insm1	CGCTTCACCAGAAACCCGCGGGG	1846
mTF_LIB_1314	Insm1	AGTCCACGCCCGTGTCCTACCGG	1300
mTF_LIB_1315	Insm1	GCGCTTCACCAGAAACCCGCGGG	1883
mTF_LIB_1316	Insm1	CCCGTGTCCTACCGGGTCCGCGG	295
mTF_LIB_1317	Insm1	GTCCACGCCCGTGTCCTACCGGG	757
mTF_LIB_1318	Insm1	GACCCGGTAGGACACGGGCGTGG	984
mTF_LIB_1319	Insm1	GCCGCGGACCCGGTAGGACACGG	421
mTF_LIB_1320	Zfp120	AAAGGCCATAATATTTCTGAAGG	705
mTF_LIB_1321	Zfp120	TTTGCTGGATCCTTCTCAGAAGG	1362
mTF_LIB_1322	Zfp120	CAAGCCCAGAAGTTCCGACATGG	1563
mTF_LIB_1323	Zfp120	GTGTTCTGTGTACCGCTCCTGGG	684
mTF_LIB_1324	Zfp120	TGTGTTCTGTGTACCGCTCCTGG	885
mTF_LIB_1325	Zfp120	AAAATATTGGACACCTTCATAGG	963
mTF_LIB_1326	Zfp120	AATGTCCTTCAGAAATATTATGG	623
mTF_LIB_1327	Zfp442	TGCGTATCAGAGCCATCCTCAGG	1115
mTF_LIB_1328	Zfp442	CGTATCAGAGCCATCCTCAGGGG	1342
mTF_LIB_1329	Zfp442	AGATATTGAATAACTTCATAGGG	555
mTF_LIB_1330	Zfp442	CACTATAAGATTAATGAATGTGG	1346
mTF_LIB_1331	Zfp442	GCGTATCAGAGCCATCCTCAGGG	961
mTF_LIB_1332	Zfp442	TGAAGTTATTCAATATCTTGAGG	1105
mTF_LIB_1333	Zfp442	TATGCGTTCTTTGATATATTTGG	757
mTF_LIB_1334	Tcf15	TTCGCGCTGCTGCGCCCGGTCGG	171
mTF_LIB_1335	Tcf15	CGGCGCGCACGTGCTGTACCCGG	695
mTF_LIB_1336	Tcf15	CCGACGCGTCGCTCTCGCTGCGG	2080
mTF_LIB_1337	Tcf15	ACGTGCTGTACCCGGACGTGAGG	1145
mTF_LIB_1338	Tcf15	ACAGCACGTGCGCGCCGACCGGG	1640
mTF_LIB_1339	Tcf15	CTTCGCAGCAGCCGAACGACTGG	963
mTF_LIB_1340	Tcf15	TACAGCACGTGCGCGCCGACCGG	1636
mTF_LIB_1341	Zfp160	TTCCTCTTGAGAGAACTCTATGG	538
mTF_LIB_1342	Zfp160	TCTAAGTTGGAACAATACAAAGG	895
mTF_LIB_1343	Zfp160	TGGAACAATACAAAGGGCCCTGG	622
mTF_LIB_1344	Zfp160	AGCCATAGAGTTCTCTCAAGAGG	1224
mTF_LIB_1345	Zfp160	TATTCTTCACTACGTATAAAAGG	1121
mTF_LIB_1346	Zfp160	TGCACAGAGAGCTTTGCACAGGG	1007
mTF_LIB_1347	Zfp160	TTTGAATGCTATGTCTAAGTTGG	1103
mTF_LIB_1348	Zfp948	AACATTTCGAGATGTGGCCGTGG	1292
mTF_LIB_1349	Zfp948	TCTCGTCAGTGTAATGAACTTGG	589
mTF_LIB_1350	Zfp948	TTTGTACATTGACGTGATGGTGG	1752
mTF_LIB_1351	Zfp948	GGCCGTGGACTTCTCCCAGAAGG	926
mTF_LIB_1352	Zfp948	TCTGTTAACATTTCGAGATGTGG	1360
mTF_LIB_1353	Zfp948	AGACTTAAAAGCGTGCACACTGG	844
mTF_LIB_1354	Zfp948	CGGAGGTACTGAAGCATCTCTGG	795
mTF_LIB_1355	Zfp760	GTTATAAGGTGTACATGGAGAGG	1485
mTF_LIB_1356	Zfp760	TCTGATTAGGGATGATTCAATGG	1012
mTF_LIB_1357	Zfp760	ATATCGTGGATACTCTGATTTGG	752
mTF_LIB_1358	Zfp760	TCTTACAAATATAAAGAGCTTGG	345
mTF_LIB_1359	Zfp760	GTACACTATTATGTCTGATTAGG	1161
mTF_LIB_1360	Zfp760	ATGATTCAATGGAAGCATCCTGG	308
mTF_LIB_1361	Zfp760	TACACTATTATGTCTGATTAGGG	1284
mTF_LIB_1362	Zic3	ATGACGATGCTCCTGGACGGAGG	1153
mTF_LIB_1363	Zic3	CGCGGTTGGGCATCTCGTGGTGG	1713
mTF_LIB_1364	Zic3	ATGCCTGCAGGCTCGCGGTTGGG	979
mTF_LIB_1365	Zic3	GCTCGCGGTTGGGCATCTCGTGG	1644
mTF_LIB_1366	Zic3	ATGCCCAACCGCGAGCCTGCAGG	2102
mTF_LIB_1367	Zic3	TTGGGCATCTCGTGGTGGCGCGG	2300
mTF_LIB_1368	Zic3	CGGGGACTCAACCCACGCTGCGG	657
mTF_LIB_1369	Gbx1	GCCGCGCTCTCTCGCTCATAAGG	519
mTF_LIB_1370	Gbx1	GCGCTCTCTCGCTCATAAGGAGG	658
mTF_LIB_1371	Gbx1	TCGATGGAGAAGGCGGCGCCGGG	1141
mTF_LIB_1372	Gbx1	TCCTTATGAGCGAGAGAGCGCGG	750
mTF_LIB_1373	Gbx1	GGCAACACGAGCGGCCGGTAGGG	921
mTF_LIB_1374	Gbx1	CCTGCGGCAACACGAGCGGCCGG	1907
mTF_LIB_1375	Gbx1	CGGCAACACGAGCGGCCGGTAGG	49
mTF_LIB_1376	Hmx1	CGGATGAGCTGACCGAGCCCGGG	1337
mTF_LIB_1377	Hmx1	CCGGATGAGCTGACCGAGCCCGG	738
mTF_LIB_1378	Hmx1	CTCGCGGACGCCATCGCCCTGGG	1171
mTF_LIB_1379	Hmx1	AGTCGTCGTCGCGCCTGCTCCGG	1583
mTF_LIB_1380	Hmx1	AGGCGCGACGACGACTACAGCGG	654
mTF_LIB_1381	Hmx1	CCTCGCGGACGCCATCGCCCTGG	1969
mTF_LIB_1382	Hmx1	GGTTGAGCGCCCCGCGCCCTTGG	886
mTF_LIB_1383	Zfp763	CAACATATTCTGGAATTCGGTGG	1402
mTF_LIB_1384	Zfp763	CCCTTGTTAACAACATATTCTGG	726
mTF_LIB_1385	Zfp763	ATATTCTGGAATTCGGTGGTGGG	1017
mTF_LIB_1386	Zfp763	TCCAGAATATGTTGTTAACAAGG	784
mTF_LIB_1387	Zfp763	CCAGAATATGTTGTTAACAAGGG	760
mTF_LIB_1388	Zfp763	CATATTCTGGAATTCGGTGGTGG	1042
mTF_LIB_1389	Zfp763	CTGTGAGATGCACACGTGAAGGG	839
mTF_LIB_1390	Zfp563	CTGTCTAACTTTCGAGGATGTGG	1361
mTF_LIB_1391	Zfp563	TTATTGTATAAACCCAGTGAAGG	503
mTF_LIB_1392	Zfp563	GACAAATTGAGGAAGTCCAGAGG	1001
mTF_LIB_1393	Zfp563	CGTTTATGTCCTGGTTGAAGAGG	433
mTF_LIB_1394	Zfp563	ATGCATATTCCTCTTCAACCAGG	1108
mTF_LIB_1395	Zfp563	GGAATATGCATATTTAGGGGTGG	635
mTF_LIB_1396	Zfp563	TTATGTGAAGACATACTTATTGG	458
mTF_LIB_1397	Lyar	TCGCACCTTGGGGCTGACGTTGG	739
mTF_LIB_1398	Lyar	CGCACCTTGGGGCTGACGTTGGG	711
mTF_LIB_1399	Lyar	CGGAGTCGCTGTGCACTTTCAGG	976
mTF_LIB_1400	Lyar	GCAAAAGTTCTCGCACCTTGGGG	1223
mTF_LIB_1401	Lyar	CAGCGACTCCGTTCTAGAGCAGG	646
mTF_LIB_1402	Lyar	GAAACCCAACGTCAGCCCCAAGG	1238
mTF_LIB_1403	Lyar	TGCAAAAGTTCTCGCACCTTGGG	783
mTF_LIB_1404	Hes6	GGAAGCACGGGGGGACCGCAAGG	1088
mTF_LIB_1405	Hes6	CAGCCGGGACCGTGCAGGCCAGG	993
mTF_LIB_1406	Hes6	ACGGATCAACGAGAGTCTTCAGG	1108
mTF_LIB_1407	Hes6	TGGAGAAGAAGCGACGCGCACGG	1029
mTF_LIB_1408	Hes6	CGCGTCGCTTCTTCTCCACCAGG	1306
mTF_LIB_1409	Hes6	GCGTCGCTTCTTCTCCACCAGGG	899
mTF_LIB_1410	Hes6	CTGGCCTGCACGGTCCCGGCTGG	1998
mTF_LIB_1411	Zfp617	ATCAGGAACCTGCATGATATAGG	746
mTF_LIB_1412	Zfp617	AAAATGCATACAAAAATCCTGGG	573
mTF_LIB_1413	Zfp617	AATGCATACAAAAATCCTGGGGG	1085
mTF_LIB_1414	Zfp617	AAATGCATACAAAAATCCTGGGG	1031
mTF_LIB_1415	Zfp617	GAAAATGCATACAAAAATCCTGG	721
mTF_LIB_1416	Zfp617	CAGGTGGCTAGAACGAGTGAAGG	845
mTF_LIB_1417	Zfp617	AAGGGAAGTGGAACGAGCAAAGG	700
mTF_LIB_1418	Zfp772	CTTAACACTCATGTCTTCTTTGG	951
mTF_LIB_1419	Zfp772	TGGGGATGCCCCCATGAACATGG	913
mTF_LIB_1420	Zfp772	TTGGGCTCCACTGGCCAGCCGGG	1074
mTF_LIB_1421	Zfp772	TTAACACTCATGTCTTCTTTGGG	981
mTF_LIB_1422	Zfp772	CATCAAGTGACTTATAATGTTGG	726
mTF_LIB_1423	Zfp772	TCTCCACTCTCCATGTTCATGGG	1061
mTF_LIB_1424	Zfp772	ATCAAGTGACTTATAATGTTGGG	812
mTF_LIB_1425	Zfp810	CTCGGGCCACGGAGCACAGCAGG	610
mTF_LIB_1426	Zfp810	TTCAACTTAGAACAGGGACTCGG	387
mTF_LIB_1427	Zfp810	TAGAACAGGGACTCGGGCCACGG	811
mTF_LIB_1428	Zfp810	TCAACTTAGAACAGGGACTCGGG	652
mTF_LIB_1429	Zfp810	TTCATGAGGAAATCCACCGAGGG	1175
mTF_LIB_1430	Zfp810	TCATGAGGAAATCCACCGAGGGG	1021
mTF_LIB_1431	Zfp810	GTTGAAAATCAGCTCAGGTTTGG	621
mTF_LIB_1432	Zbtb6	CTCAGTATCGTTAATATAAATGG	624
mTF_LIB_1433	Zbtb6	TATTAACGATACTGAGTTCCAGG	719
mTF_LIB_1434	Zbtb6	TTAACGATACTGAGTTCCAGGGG	1361
mTF_LIB_1435	Zbtb6	ATTAACGATACTGAGTTCCAGGG	923
mTF_LIB_1436	Zbtb6	CATCTCCTTGCTGTTCAAACTGG	909
mTF_LIB_1437	Zbtb6	CCAAAATCACCTTGTGCCCCTGG	1811
mTF_LIB_1438	Zbtb6	TTCAAGTGCTCCAGTATAGCAGG	162
mTF_LIB_1439	Zfp648	CTGAGTGTCAAACTGCGAGTCGG	981
mTF_LIB_1440	Zfp648	GCACCTTGGTCCACCTATCCTGG	1152
mTF_LIB_1441	Zfp648	TCGAGACTCCCCCAAATTACAGG	1123
mTF_LIB_1442	Zfp648	CACCTTGGTCCACCTATCCTGGG	784
mTF_LIB_1443	Zfp648	CTCCCAGGATAGGTGGACCAAGG	881
mTF_LIB_1444	Zfp648	CAGCCCCTTAGGGACTCCGTGGG	497
mTF_LIB_1445	Zfp648	TGACACTCAGTCCTGCAAAGAGG	1120
mTF_LIB_1446	Obox3	CAGAATCCCCTAATGACTCCAGG	767
mTF_LIB_1447	Zfp575	ACAGGTGGGACTAGGTTCCGAGG	1628
mTF_LIB_1448	Zfp575	GAAGCGTGAAGTCCGAGGTCAGG	694
mTF_LIB_1449	Zfp575	GGCAATCCGGGCAGCGGTGCGGG	616
mTF_LIB_1450	Zfp575	GGAACCTAGTCCCACCTGTCAGG	538
mTF_LIB_1451	Zfp575	GGGTGGAAGCGTGAAGTCCGAGG	910
mTF_LIB_1452	Zfp575	CCTCGGCAGGTCCTGGTGTGGGG	1207
mTF_LIB_1453	Zfp575	AAGCGTGAAGTCCGAGGTCAGGG	877
mTF_LIB_1454	Zbtb16	CCCAGCCAGTCGCATCTGATTGG	864
mTF_LIB_1455	Zbtb16	CAAGGCCAATCAGATGCGACTGG	1412
mTF_LIB_1456	Zbtb16	GCAGGCTAGCACCGTCCGGTGGG	135
mTF_LIB_1457	Zbtb16	AGAACCCTAGCCACCCCACGGGG	1572
mTF_LIB_1458	Zbtb16	TGGTGCAGGCTAGCACCGTCCGG	525
mTF_LIB_1459	Zbtb16	TGCAGGCTAGCACCGTCCGGTGG	1474
mTF_LIB_1460	Zbtb16	CCAATCAGATGCGACTGGCTGGG	782
mTF_LIB_1461	Zfp932	CCATATTGAATACCTTCGTAGGG	1098
mTF_LIB_1462	Zfp932	ACCATATTGAATACCTTCGTAGG	844
mTF_LIB_1463	Zfp932	CCCTACGAAGGTATTCAATATGG	910
mTF_LIB_1464	Zfp932	TAAATAACTTTCATATACAAAGG	740
mTF_LIB_1465	Zfp932	TTACATTGATCACACTTGTAAGG	1266
mTF_LIB_1466	Zfp932	GACATGAAAGAGTTCATACTGGG	506
mTF_LIB_1467	Arid3c	GCTTGGCGCCCGGACCCTACAGG	715
mTF_LIB_1468	Arid3c	GTGGAAGCGGTAAGCGTGGAGGG	449
mTF_LIB_1469	Arid3c	CGGTAAGCGTGGAGGGGCCAAGG	330
mTF_LIB_1470	Arid3c	TGGAAGCGGTAAGCGTGGAGGGG	499
mTF_LIB_1471	Arid3c	GTCCGGGCGCCAAGCAGAGGAGG	790
mTF_LIB_1472	Arid3c	AGGGTCCGGGCGCCAAGCAGAGG	1182
mTF_LIB_1473	Arid3c	GGTTGTGGAAGCGGTAAGCGTGG	514
mTF_LIB_1474	Zfp979	TTTACACAAAAGTTCTATCTTGG	535
mTF_LIB_1475	Zfp979	TCTCTCATGATTACTAAGAAGGG	1022
mTF_LIB_1476	Zfp979	TATTTGTAAGATTTCTTTAATGG	665
mTF_LIB_1477	Zfp979	TTCTCTCATGATTACTAAGAAGG	1074
mTF_LIB_1478	Zfp979	TGGTAGAAGACACCTTTAAACGG	686
mTF_LIB_1479	Zfp979	TAGGTTTGAAGATTGAAGAGTGG	1148
mTF_LIB_1480	Zfp979	TGTTCTCAGATTAAATTTGTGGG	539
mTF_LIB_1481	Zfp985	ATCACAGCTCTCTTCAATACTGG	640
mTF_LIB_1482	Zfp985	ATGGTGAAACAAAAAAATACTGG	431
mTF_LIB_1483	Zfp985	ACTTCTAAGATGGATCTGATGGG	818
mTF_LIB_1484	Zfp985	ATCCATCTTAGAAGTCATCAGGG	1127
mTF_LIB_1485	Zfp985	AGCTCATCAGAGAATTCATACGG	512
mTF_LIB_1486	Zfp985	GACTTCTAAGATGGATCTGATGG	614
mTF_LIB_1487	Zfp985	GATCCATCTTAGAAGTCATCAGG	885
mTF_LIB_1488	Zfp936	CGAAGATAGCTGGGTTTGTAGGG	809
mTF_LIB_1489	Zfp936	TCGAAGATAGCTGGGTTTGTAGG	823
mTF_LIB_1490	Zfp936	AGAAATAAAAGAACAAATACTGG	605
mTF_LIB_1491	Zfp936	TTCGGAGATAATTCTGCTGTGGG	964
mTF_LIB_1492	Zfp936	TTTATATCTCAGCTGTCTTCGGG	972
mTF_LIB_1493	Zfp936	AAGATAGTTGAGATGTAAAAAGG	1112
mTF_LIB_1494	Zfp936	GAGATAATTCTGCTGTGGGTAGG	848
mTF_LIB_1495	Zfp69	CCTCAGTGGCCGGGGTGATCAGG	317
mTF_LIB_1496	Zfp69	CCCGGCCACTGAGGCGACCTGGG	732
mTF_LIB_1497	Zfp69	CCCCGGCCACTGAGGCGACCTGG	1040
mTF_LIB_1498	Zfp69	TTAGCTGATGGAACGACCCCTGG	945
mTF_LIB_1499	Zfp69	CTTCACCCAGGTCGCCTCAGTGG	1643
mTF_LIB_1500	Zfp69	CCTGATCACCCCGGCCACTGAGG	1560
mTF_LIB_1501	Zfp69	TGCCGTGGACTTATCCCAGGAGG	1215
mTF_LIB_1502	Nr6a1	GACGAACGGCCACCTAGCGGAGG	1461
mTF_LIB_1503	Nr6a1	CGGGACGAACGGCCACCTAGCGG	881
mTF_LIB_1504	Nr6a1	ACGAACGGCCACCTAGCGGAGGG	650
mTF_LIB_1505	Nr6a1	CGAACGGCCACCTAGCGGAGGGG	1313
mTF_LIB_1506	Nr6a1	GAACGGCCACCTAGCGGAGGGGG	828
mTF_LIB_1507	Nr6a1	CATAGTGCAAGCCCGTAGCGCGG	579
mTF_LIB_1508	Nr6a1	CGTTGTTCAGCTCGATCATCTGG	994
mTF_LIB_1509	Zkscan8	AGCGTAGACGAAACAGTTCTTGG	280
mTF_LIB_1510	Zkscan8	TGTCATTGTCAAGATAGAGGAGG	1493
mTF_LIB_1511	Zkscan8	AGACGAAACAGTTCTTGGCCAGG	940
mTF_LIB_1512	Zkscan8	GATGGCAAAATGCACGGAGCTGG	853
mTF_LIB_1513	Zkscan8	CATGGTTGGGATGAGGAATCCGG	639
mTF_LIB_1514	Zkscan8	GGAGCCTGGTCTGGTGGAGATGG	679
mTF_LIB_1515	Zkscan8	AGATAGAGGAGGATCATGGTTGG	712
mTF_LIB_1516	Crem	TCGAAGTGTAACACGTTCTGTGG	1357
mTF_LIB_1517	Crem	CAGGTTTCTGTAGCTGGATCAGG	526
mTF_LIB_1518	Crem	ACCTTCAGGCCAAACTGTACAGG	1261
mTF_LIB_1519	Crem	GATTGAATAACCGATGGATGTGG	1027
mTF_LIB_1520	Crem	AGCTCTGCTCATATGCAGACTGG	629
mTF_LIB_1521	Crem	TCTGTAGCTGGATCAGGCACTGG	973
mTF_LIB_1522	Crem	GCTGGATCAGGCACTGGAAGAGG	917
mTF_LIB_1523	Lin28b	GGTTCGTCCTCTGCCAGCCCGGG	483
mTF_LIB_1524	Lin28b	CATCTCCATGATAAGTCGAGAGG	1263
mTF_LIB_1525	Lin28b	GCACGTTGAACCATTTACAGTGG	752
mTF_LIB_1526	Lin28b	GACGAACCCCAGGTTCTGCATGG	1067
mTF_LIB_1527	Lin28b	GGGTTCGTCCTCTGCCAGCCCGG	357
mTF_LIB_1528	Lin28b	ATCTCCATGATAAGTCGAGAGGG	1323
mTF_LIB_1529	Lin28b	AAAACTGCCCGGGCTGGCAGAGG	974
mTF_LIB_1530	Nkx6-3	AAGAGTTCTGCACCGAGTACTGG	926
mTF_LIB_1531	Nkx6-3	TGCACCGAGTACTGGCACATGGG	774
mTF_LIB_1532	Nkx6-3	CTGCACCGAGTACTGGCACATGG	1058
mTF_LIB_1533	Nkx6-3	TCAGGAGGAAGGTCCCCTGCAGG	1958
mTF_LIB_1534	Nkx6-3	GGCTCCCATGTGCCAGTACTCGG	577
mTF_LIB_1535	Nkx6-3	TCCGGGACTTGGCCCCCAGCTGG	1149
mTF_LIB_1536	Nkx6-3	GGGAGTCCCAGCCGCCAGCTGGG	604
mTF_LIB_1537	Zbtb18	CCGGGCACACCGAGCTGTTCTGG	1990
mTF_LIB_1538	Zbtb18	CAGCTCGGTGTGCCCGGAACTGG	915
mTF_LIB_1539	Zbtb18	AGCTCGGTGTGCCCGGAACTGGG	658
mTF_LIB_1540	Zbtb18	GCTGCTAGCACGTCCTCAATGGG	992
mTF_LIB_1541	Zbtb18	CTTCGTACATGAATTCAAGCAGG	703
mTF_LIB_1542	Zbtb18	AGCTGCTAGCACGTCCTCAATGG	1003
mTF_LIB_1543	Zbtb18	TGCTTGAATTCATGTACGAAGGG	682
mTF_LIB_1544	Sox11	TCGGTGTCCAGCGCGTCCCGGGG	2470
mTF_LIB_1545	Sox11	GTCCGGGTCGCTCTCGTCCAGGG	1253
mTF_LIB_1546	Sox11	AGTCCGGGTCGCTCTCGTCCAGG	1318
mTF_LIB_1547	Sox11	CGGCGTCGGGCCACATCAAACGG	956
mTF_LIB_1548	Sox11	GACGCCGTCTTGCACCAGTCCGG	702
mTF_LIB_1549	Sox11	ACGCCGTCTTGCACCAGTCCGGG	964
mTF_LIB_1550	Sox11	TGGACGAGAGCGACCCGGACTGG	1276
mTF_LIB_1551	Jazf1	GCCCCCGAAGCGGCAGGTGTTGG	356
mTF_LIB_1552	Jazf1	TCCAACACCTGCCGCTTCGGGGG	1369
mTF_LIB_1553	Jazf1	TCGATGAGGTCGGCCAGCGTGGG	634
mTF_LIB_1554	Jazf1	CTCGATGAGGTCGGCCAGCGTGG	2041
mTF_LIB_1555	Jazf1	CTCCAACACCTGCCGCTTCGGGG	1997
mTF_LIB_1556	Jazf1	CGATGAGGTCGGCCAGCGTGGGG	1512
mTF_LIB_1557	Jazf1	CTCGATGTGCTCGATGAGGTCGG	540
mTF_LIB_1558	Zfp773	AAGTCTACGAGGACCCCGTGTGG	1249
mTF_LIB_1559	Zfp773	CTACGAGGACCCCGTGTGGTTGG	756
mTF_LIB_1560	Zfp773	CCTCTCGCGCCTTCCAGTTCTGG	1047
mTF_LIB_1561	Zfp773	GGCCTGCAACCAACCACACGGGG	1040
mTF_LIB_1562	Zfp773	GGTCCTCGTAGACTTCAAAACGG	584
mTF_LIB_1563	Zfp773	CGTGTGGTTGGTTGCAGGCCTGG	972
mTF_LIB_1564	Zfp773	GTGTCAGGTCAGAGGAAAACTGG	768
mTF_LIB_1565	Zkscan7	AAATATTCCGACTGCACTTCAGG	992
mTF_LIB_1566	Zkscan7	AGTCGGAATATTTCACAGACGGG	827
mTF_LIB_1567	Zkscan7	TTGTGCTACCATGAGATGTCTGG	864
mTF_LIB_1568	Zkscan7	CTTCTGATACATGGCAGTCCTGG	1005
mTF_LIB_1569	Zkscan7	GGGGAACTTGACTGTGAAGCAGG	554
mTF_LIB_1570	Zkscan7	ACAACTGCCTGAAGTGCAGTCGG	787
mTF_LIB_1571	Zkscan7	AGCCGGCTCAGGGCTTGCTGAGG	1626
mTF_LIB_1572	D630045J12Rik	ACCAGTGCAACCCTGGCGCGGGG	1566
mTF_LIB_1573	D630045J12Rik	AGGAAGTCCGAGGGGCGTACAGG	892
mTF_LIB_1574	D630045J12Rik	CGGATCCGTGACGAGTAATGAGG	1046
mTF_LIB_1575	D630045J12Rik	AGTCCGAGGGGCGTACAGGATGG	844
mTF_LIB_1576	D630045J12Rik	ATCCGTGACGAGTAATGAGGTGG	1484
mTF_LIB_1577	D630045J12Rik	CGGTGTGATATACCGCATTGGGG	829
mTF_LIB_1578	D630045J12Rik	CTCGGTGTGATATACCGCATTGG	973
mTF_LIB_1579	Zfp947	CGTGGCTATGCACTTCTCACAGG	1742
mTF_LIB_1580	Zfp947	GGCTATGCACTTCTCACAGGAGG	960
mTF_LIB_1581	Zfp947	ATCAAGGAATCAAGATAGGAAGG	1241
mTF_LIB_1582	Zfp947	GCTTGTGGATAATATGCTGTAGG	545
mTF_LIB_1583	Zfp947	CGAAATCAAGGAATCAAGATAGG	1025
mTF_LIB_1584	Zfp947	TTTGGTTTGTTTCAACATGAGGG	921
mTF_LIB_1585	Zfp947	GTCATCAGAGAGTTCATAAAGGG	703
mTF_LIB_1586	Zfp35	CTTGAGATTCGTAACTGAATTGG	675
mTF_LIB_1587	Zfp35	GGCAAAGAATTCCGTGAATTTGG	482
mTF_LIB_1588	Zfp35	AGAGTCCGGCAGCCTTGAGGAGG	1011
mTF_LIB_1589	Zfp35	GGAACAGTGACTGAAGAGTCCGG	53
mTF_LIB_1590	Zfp35	TTAGGCACCAAAGAACTCATTGG	895
mTF_LIB_1591	Zfp35	TTGGAAACCTTACGAATGTGAGG	939
mTF_LIB_1592	Zfp35	CAAAGCTTTGCTTGGAGTACAGG	752
mTF_LIB_1593	Zfp26	CTTGTCAAAAAATCCTGCTCTGG	1137
mTF_LIB_1594	Zfp26	GGTGACCAGAACTGCAGTCAAGG	781
mTF_LIB_1595	Zfp26	CTGCTCTGGTGCTAAATCTTTGG	465
mTF_LIB_1596	Zfp26	CAAAGATTTAGCACCAGAGCAGG	585
mTF_LIB_1597	Zfp26	TATGTCAAATGGGATGCAACTGG	1091
mTF_LIB_1598	Zfp26	TGAAGAGGAGTGGACTACAAAGG	801
mTF_LIB_1599	Zfp26	CCAACTTGAACAGGGTCACCAGG	1363
mTF_LIB_1600	Sox7	CGGATAGGCGCCCAGCAGCGAGG	1051
mTF_LIB_1601	Sox7	CAGTCCCTCGGTCCACGGATAGG	904
mTF_LIB_1602	Sox7	GGGCGCCTATCCGTGGACCGAGG	696
mTF_LIB_1603	Sox7	GGCGCCTATCCGTGGACCGAGGG	553
mTF_LIB_1604	Sox7	CTATCCGTGGACCGAGGGACTGG	835
mTF_LIB_1605	Sox7	TGGAAGCCGAGCTGTCGGATGGG	1083
mTF_LIB_1606	Sox7	ATCCGACAGCTCGGCTTCCAGGG	1211
mTF_LIB_1607	Zfp780b	ATACTAGTACTAGAGTCCTTAGG	722
mTF_LIB_1608	Zfp780b	AAGGACTCTAGTACTAGTATTGG	663
mTF_LIB_1609	Zfp780b	TACTAGTACTAGAGTCCTTAGGG	890
mTF_LIB_1610	Zfp780b	ATTGCTTTATGCTCTGTTTGAGG	949
mTF_LIB_1611	Zfp780b	GGATAATCCTATGTGCAACAAGG	902
mTF_LIB_1612	Zfp780b	GAATAGTCTGGTGCATAACAAGG	838
mTF_LIB_1613	Zfp780b	CATGTCTTGAGAATTAGAGTTGG	762
mTF_LIB_1614	9130023H24Rik	TTGCGGCTCCAGAAGTGACCAGG	1034
mTF_LIB_1615	9130023H24Rik	AGCGCGGTCTCGCGATCCAGGGG	541
mTF_LIB_1616	9130023H24Rik	TAGCGCGGTCTCGCGATCCAGGG	1313
mTF_LIB_1617	9130023H24Rik	CTCGCGATCCAGGGGCGACCTGG	1269
mTF_LIB_1618	9130023H24Rik	CGCGATCCAGGGGCGACCTGGGG	1129
mTF_LIB_1619	9130023H24Rik	GAACCGGACGTCAAAATTCCCGG	1614
mTF_LIB_1620	9130023H24Rik	TGCGGCTCCAGAAGTGACCAGGG	927
mTF_LIB_1621	Stat4	AGCAGATGCCGGATTTCCATAGG	1120
mTF_LIB_1622	Stat4	ATTACCACAGCTACATGCATTGG	309
mTF_LIB_1623	Stat4	TCCGGCATCTGCTAGCTCAGTGG	240
mTF_LIB_1624	Stat4	ACAACTTTCCTATGGAAATCCGG	399
mTF_LIB_1625	Stat4	CTATGATGACAACTTTCCTATGG	489
mTF_LIB_1626	Stat4	AATACAATTGGATGAACAGTTGG	399
mTF_LIB_1627	Stat4	AGTGGATTGAGACTCAAGACTGG	423
mTF_LIB_1628	Zfp938	ACATATAAAGCAAAGGGCTATGG	327
mTF_LIB_1629	Zfp938	TGATGAATTCCCATTGAAGCTGG	328
mTF_LIB_1630	Zfp938	ATTCATCAAAATACTCCCATTGG	438
mTF_LIB_1631	Zfp938	AGGTGTAAAATAAGTCATGTAGG	436
mTF_LIB_1632	Zfp938	CACCATGTCTTCTCATAGTGGGG	587
mTF_LIB_1633	Zfp938	GATATAAGTTTACAAGTAAATGG	387
mTF_LIB_1634	Zfp938	ATATAGTACATATAAAGCAAAGG	424
mTF_LIB_1635	Zfp28	GTGTAGTGTCATGCGAACCCTGG	309
mTF_LIB_1636	Zfp28	ATGCGAACCCTGGGCCCTCCTGG	981
mTF_LIB_1637	Zfp28	AGAGGGCGCCACGCCCCAGGAGG	629
mTF_LIB_1638	Zfp28	TGCGAACCCTGGGCCCTCCTGGG	480
mTF_LIB_1639	Zfp28	GCGTGGCGCCCTCTGCACAAAGG	556
mTF_LIB_1640	Zfp28	TGTAGTGTCATGCGAACCCTGGG	354
mTF_LIB_1641	Zfp28	GCGAACCCTGGGCCCTCCTGGGG	612
mTF_LIB_1642	Zfp599	TGGAGCAAGGACTCGGGCCATGG	524
mTF_LIB_1643	Zfp599	AGCTAGAACCACCGAAAATAAGG	280
mTF_LIB_1644	Zfp599	GAGGCTTCTGCGACACTCCATGG	503
mTF_LIB_1645	Zfp599	TAGGGACACCAGGCTGATGTAGG	443
mTF_LIB_1646	Zfp599	GACCAGCCAGAAAAATCACAAGG	538
mTF_LIB_1647	Zfp599	TACATCAGCCTGGTGTCCCTAGG	390
mTF_LIB_1648	Zfp599	ATCATTTGAAGACGTAGCCGTGG	376
mTF_LIB_1649	Zfp512	GGCGGTGACTGCACCGAGTCTGG	29
mTF_LIB_1650	Zfp512	AACCCCAGGCTCGTCGGGTCCGG	402
mTF_LIB_1651	Zfp512	CCCGACGAGCCTGGGGTTTGGGG	388
mTF_LIB_1652	Zfp512	CTTCCGGACCCGACGAGCCTGGG	600
mTF_LIB_1653	Zfp512	AAGGGATGTGGGTCCCGGGGTGG	483
mTF_LIB_1654	Zfp512	CCTTCCGGACCCGACGAGCCTGG	656
mTF_LIB_1655	Zfp512	TTCCGGACCCGACGAGCCTGGGG	693
mTF_LIB_1656	Zfp677	CAAGGCATCCCCACTCCTCTTGG	441
mTF_LIB_1657	Zfp677	TTCTCCTGGAAATATGTCTCAGG	275
mTF_LIB_1658	Zfp677	TCACAGTGTTTAGATTCGTACGG	585
mTF_LIB_1659	Zfp677	CTGGTGTACAGTGAGATTCGAGG	421
mTF_LIB_1660	Zfp677	TCTGTTGGCATTCAAAGATGTGG	513
mTF_LIB_1661	Zfp677	CTTCTGTGTCTATCTGCGTTTGG	644
mTF_LIB_1662	Zfp677	ACTACAGATGCTGTAGTGACAGG	420
mTF_LIB_1663	Sim2	GAAGATGCGCGCGGTCTTCCCGG	517
mTF_LIB_1664	Sim2	CGCGCGCATCTTCAGGTAGCTGG	195
mTF_LIB_1665	Sim2	ATGCGCGCGGTCTTCCCGGAAGG	495
mTF_LIB_1666	Sim2	CCAAAAATGCGGCCAAAACCAGG	793
mTF_LIB_1667	Sim2	ACGCGTGGGGACAGCCGAGCAGG	317
mTF_LIB_1668	Sim2	GGAAGACCGCGCGCATCTTCAGG	558
mTF_LIB_1669	Sim2	CAGCTACCTGAAGATGCGCGCGG	501
mTF_LIB_1670	Mysm1	ATCACTATCTTGATTCAACGTGG	716
mTF_LIB_1671	Mysm1	GTTGCGGCGGCTGCACAGCCGGG	255
mTF_LIB_1672	Mysm1	TGTCCACTTTACTGAATGACTGG	580
mTF_LIB_1673	Mysm1	TGTTGCGGCGGCTGCACAGCCGG	347
mTF_LIB_1674	Mysm1	ATCTTGATTCAACGTGGAGAAGG	581
mTF_LIB_1675	Mysm1	AGATGACAGGACGAAGGCGTGGG	301
mTF_LIB_1676	Mysm1	ATTCTGGGTTAATCAAAAGGAGG	553
mTF_LIB_1677	Zfp398	CGGCGACTCCTCCATCTAGAAGG	410
mTF_LIB_1678	Zfp398	CTTCTAGATGGAGGAGTCGCCGG	718
mTF_LIB_1679	Zfp398	TAATACCTGGGGGCAGCCGCAGG	525
mTF_LIB_1680	Zfp398	GATGGAGGAGTCGCCGGCTGTGG	542
mTF_LIB_1681	Zfp398	CGGCTGCCCCCAGGTATTAAAGG	250
mTF_LIB_1682	Zfp398	AGATGTGCCTCATTTGCTGCTGG	898
mTF_LIB_1683	Zfp398	GTAGATGGAGACGTCATCGAAGG	513
mTF_LIB_1684	Zfp706	TTGTGTCCTACAGACGGTGCAGG	466
mTF_LIB_1685	Zfp706	TGGCATTTGTGTCCTACAGACGG	392
mTF_LIB_1686	T	CGCCGGGCACAGAGAGCGCAGGG	306
mTF_LIB_1687	T	TCGCCGGGCACAGAGAGCGCAGG	826
mTF_LIB_1688	T	ACTCGCAGTTCGCGTTCGGTGGG	159
mTF_LIB_1689	T	ACCGAACGCGAACTGCGAGTGGG	427
mTF_LIB_1690	T	CACTCGCAGTTCGCGTTCGGTGG	1224
mTF_LIB_1691	T	CACCGAACGCGAACTGCGAGTGG	710
mTF_LIB_1692	T	CTCGCAGTTCGCGTTCGGTGGGG	651
mTF_LIB_1693	Tgif2	TACATATCTGCAGCACCGAGAGG	603
mTF_LIB_1694	Tgif2	CAACGCCTACCCCTCAGAGCAGG	442
mTF_LIB_1695	Tgif2	CGGTGCTGCAGATATGTAACTGG	390
mTF_LIB_1696	Tgif2	TATCTGCAGCACCGAGAGGTTGG	173
mTF_LIB_1697	Tgif2	GTCAGGGAGAAGGCGACGACGGG	610
mTF_LIB_1698	Tgif2	AGAGGCCTTACCCCCACGACGGG	782
mTF_LIB_1699	Tgif2	CAGAGGCCTTACCCCCACGACGG	661
mTF_LIB_1700	Zfp954	ATCGGGCTCCAGAGGATGGTGGG	269
mTF_LIB_1701	Zfp954	GATGACGGAGATCTTCACACTGG	541
mTF_LIB_1702	Zfp954	GATTCCTGACTCCGTGTTTATGG	382
mTF_LIB_1703	Zfp954	CACCATCGGGCTCCAGAGGATGG	217
mTF_LIB_1704	Zfp954	CACCATCCTCTGGAGCCCGATGG	397
mTF_LIB_1705	Zfp954	TCGGGCTCCAGAGGATGGTGGGG	610
mTF_LIB_1706	Zfp954	TCCAGAGGATGGTGGGGCCCTGG	237
mTF_LIB_1707	Zfp119b	GATGTTGATCCTCAATATTGTGG	552
mTF_LIB_1708	Zfp119b	ATGGGAAGACCACAATATTGAGG	573
mTF_LIB_1709	Zfp119b	GAGGATCAACATCAGAGTTCTGG	272
mTF_LIB_1710	Zfp119b	TAAACTTCTCTCAAGAAGAATGG	154
mTF_LIB_1711	Zfp119b	CATCAGAGTTCTGGAAGACATGG	328
mTF_LIB_1712	Zfp119b	AAACTTCTCTCAAGAAGAATGGG	283
mTF_LIB_1713	Zfp119b	CACTGGAGAAAAGCCCTCTGTGG	598
mTF_LIB_1714	Zfp27	CGATAGAGACTCCTTTGAGCAGG	359
mTF_LIB_1715	Zfp27	TCCTAACGCCTGAGTAGTCATGG	503
mTF_LIB_1716	Zfp27	TGACTACTCAGGCGTTAGGAAGG	361
mTF_LIB_1717	Zfp27	TGCTCAAAGGAGTCTCTATCGGG	280
mTF_LIB_1718	Zfp27	ACATAAATCAGCGAGTGATATGG	313
mTF_LIB_1719	Zfp27	AAGGAGTCTCTATCGGGATGTGG	544
mTF_LIB_1720	Zfp27	GTACACGTGACGTCTCCTACAGG	670
mTF_LIB_1721	Zfp13	CATCGCGGCTACTGAGAACGAGG	430
mTF_LIB_1722	Zfp13	CCACAGTGTTGCACATTACCTGG	476
mTF_LIB_1723	Zfp13	CACAGTGTTGCACATTACCTGGG	391
mTF_LIB_1724	Zfp13	CGCTGGATGTCCCCGTGTCCTGG	803
mTF_LIB_1725	Zfp13	ACTCCTGTACTGTCCCGAGGGGG	480
mTF_LIB_1726	Zfp13	CGTCCCCCTCGGGACAGTACAGG	263
mTF_LIB_1727	Zfp13	GGACTCCTGTACTGTCCCGAGGG	342
mTF_LIB_1728	Myt1l	CGCCATCGCACACGGTCCAAAGG	640
mTF_LIB_1729	Myt1l	CCATCGCACACGGTCCAAAGGGG	829
mTF_LIB_1730	Myt1l	GCCATCGCACACGGTCCAAAGGG	563
mTF_LIB_1731	Myt1l	CCCCTTTGGACCGTGTGCGATGG	307
mTF_LIB_1732	Myt1l	AGGAGAAGCGCCATCGCACACGG	619
mTF_LIB_1733	Myt1l	CTGCCGTCGCAGCCTGGAGTGGG	229
mTF_LIB_1734	Myt1l	CTCATAACATTCGTCTACTGAGG	728
mTF_LIB_1735	Rbak	GCGATGATGATCCCTACTGCTGG	484
mTF_LIB_1736	Rbak	AAGGTGACCGCCATGCTCAGAGG	888
mTF_LIB_1737	Rbak	CCGCCATGCTCAGAGGCATTTGG	301
mTF_LIB_1738	Rbak	GCGGTCACCTTCCACTGTCCAGG	798
mTF_LIB_1739	Rbak	GGAAATGAGGGCTGTTTCGAGGG	462
mTF_LIB_1740	Rbak	CCAAATGCCTCTGAGCATGGCGG	469
mTF_LIB_1741	Rbak	CATGATTATTAAGTTGGAGCAGG	418
mTF_LIB_1742	Zscan20	AGGTTTCCCGCCGGTGTTTCAGG	12
mTF_LIB_1743	Zscan20	AACACCGGCGGGAAACCTCGGGG	659
mTF_LIB_1744	Zscan20	TTCCGATACCGGGATGCAGCTGG	350
mTF_LIB_1745	Zscan20	AAACACCGGCGGGAAACCTCGGG	343
mTF_LIB_1746	Zscan20	ATCAGACTCCAGACCCGAGAAGG	277
mTF_LIB_1747	Zscan20	GAAACACCGGCGGGAAACCTCGG	230
mTF_LIB_1748	Zscan20	AGGTCTTCCGGCTCTGGCGGAGG	552
mTF_LIB_1749	Tbpl2	ATGTCTCAACTGTTCAGCCCAGG	483
mTF_LIB_1750	Tbpl2	ACATCTTGGTGGAGTCAAAAAGG	386
mTF_LIB_1751	Tbpl2	CTGAACAGTTGAGACATAGCTGG	219
mTF_LIB_1752	Tbpl2	CATGGAGGAGGACATATACCTGG	393
mTF_LIB_1753	Tbpl2	GTGTTTCATCCACATCTTGGTGG	354
mTF_LIB_1754	Tbpl2	TGGTATAAGGATCCAGGAAGAGG	429
mTF_LIB_1755	Tbpl2	GCATGTCTAAAGGCACTCCTGGG	326
mTF_LIB_1756	Zfp229	TTCTCCGGTAAATACATTCCAGG	464
mTF_LIB_1757	Zfp229	TTTGCTCCAGATGGGGGACCAGG	347
mTF_LIB_1758	Zfp229	GCTCAGAGGGCTTTGTACATTGG	300
mTF_LIB_1759	Zfp229	TGGAGCAAATCTATATACCCTGG	289
mTF_LIB_1760	Zfp229	GTATATAGATTTGCTCCAGATGG	380
mTF_LIB_1761	Zfp229	TGCTTCATGAATCCTCCGGAGGG	632
mTF_LIB_1762	Zfp229	TTCATGAATCCTCCGGAGGGTGG	477
mTF_LIB_1763	Zic2	CGCGAAGCTGCCCACCCCGATGG	848
mTF_LIB_1764	Zic2	GACTCGGCCGCGGCGCACATGGG	605
mTF_LIB_1765	Zic2	GCCGCAGTTCCCGGCCATCGGGG	577
mTF_LIB_1766	Zic2	GGACTCGGCCGCGGCGCACATGG	729
mTF_LIB_1767	Zic2	ACCCCGATGGCCGGGAACTGCGG	614
mTF_LIB_1768	Zic2	GGGCCGCAGTTCCCGGCCATCGG	310
mTF_LIB_1769	Zic2	AGTTCGGCGTTCACGTCGCAAGG	720
mTF_LIB_1770	Sox21	GGCCGCTTGACGTGGTCCACAGG	620
mTF_LIB_1771	Sox21	GCGGGCTCAGCGGCGGAAGATGG	353
mTF_LIB_1772	Sox21	CTTGACGTGGTCCACAGGCTTGG	458
mTF_LIB_1773	Sox21	TGCCCAGGCCGTAGGGCACGGGG	202
mTF_LIB_1774	Sox21	CGCCGAGCACCCGGCGCTCAAGG	414
mTF_LIB_1775	Sox21	CCTTCATGTGCATGGCTCGCAGG	611
mTF_LIB_1776	Sox21	CGAGCACCCGGCGCTCAAGGCGG	518
mTF_LIB_1777	Fiz1	TCCGTTACCGATCAGACCTGAGG	511
mTF_LIB_1778	Fiz1	GTCGAGCAAAGTGGCGCCTCAGG	744
mTF_LIB_1779	Fiz1	AGTGGCGCCTCAGGTCTGATCGG	366
mTF_LIB_1780	Fiz1	CGCATGTCCTCGATGCGGTAAGG	318
mTF_LIB_1781	Fiz1	CCGCATCGAGGACATGCGTGGGG	678
mTF_LIB_1782	Fiz1	GCATGTCCTCGATGCGGTAAGGG	424
mTF_LIB_1783	Fiz1	ACCGCATCGAGGACATGCGTGGG	414
mTF_LIB_1784	Zfp873	GTCAAAGTTCTAGAAGACCTGGG	152
mTF_LIB_1785	Zfp873	ATTCATACGGTTGTTCTCTAGGG	386
mTF_LIB_1786	Zfp873	CATTCATACGGTTGTTCTCTAGG	214
mTF_LIB_1787	Zfp873	AGGAACATTGCTTCTTTCCATGG	517
mTF_LIB_1788	Zfp873	CCTTATGAATGTTCGAAGTGTGG	859
mTF_LIB_1789	Zfp873	CCCTGTGAGAATGAAGACCATGG	417
mTF_LIB_1790	Zfp873	AAGAAAACTGTTGCATGCAAAGG	327
mTF_LIB_1791	Phf5a	AGACTGTGTGAAAAATGTGACGG	360
mTF_LIB_1792	Phf5a	CTCATCACATATGCGGACCAGGG	441
mTF_LIB_1793	Phf5a	TGTGTAATCTGTGGCGGCCCCGG	440
mTF_LIB_1794	Phf5a	CAGGGCCGGTGTGTAATCTGTGG	161
mTF_LIB_1795	Phf5a	ACTCATCACATATGCGGACCAGG	277
mTF_LIB_1796	Phf5a	GGCCGCCACAGATTACACACCGG	404
mTF_LIB_1797	Phf5a	AGTAGGCATCGGAGACTCCGGGG	325
mTF_LIB_1798	Rag1	CGTCCACGGGCCCGTGGACTGGG	1
mTF_LIB_1799	Rag1	GCGTCCACGGGCCCGTGGACTGG	0
mTF_LIB_1800	Rag1	CACGTCGATCCGGAAAATCCTGG	970
mTF_LIB_1801	Rag1	CATGGCAGAATTCCGTCGGGTGG	899
mTF_LIB_1802	Rag1	CGGGTGCAGAACTGAAGCTCAGG	113
mTF_LIB_1803	Rag1	CATCTGCCTTCACGTCGATCCGG	821
mTF_LIB_1804	Rag1	GGAATCGTTTCAAGAGTGACGGG	491
mTF_LIB_1805	Zfp143	CAAATAAATCGGGATTCTCAGGG	490
mTF_LIB_1806	Zfp143	ACAAATAAATCGGGATTCTCAGG	320
mTF_LIB_1807	Zfp143	CGGGAGACTCATTGATGGCCAGG	363
mTF_LIB_1808	Zfp143	CCACGGTTACTGCCTCCGTCAGG	938
mTF_LIB_1809	Zfp143	CCTGACGGAGGCAGTAACCGTGG	361
mTF_LIB_1810	Zfp143	ACAGTTTGCGGCTGGAGGATGGG	324
mTF_LIB_1811	Zfp143	TTACTGCCTCCGTCAGGCACAGG	643
mTF_LIB_1812	Mkx	CGGCTGCCACGTTCCCGATCTGG	768
mTF_LIB_1813	Mkx	CGTGGCAGCCGGACGTTCAGTGG	651
mTF_LIB_1814	Mkx	GGCACTCCAGATCGGGAACGTGG	329
mTF_LIB_1815	Mkx	ATCGTCTTCAACAAGCTCGGGGG	547
mTF_LIB_1816	Mkx	CCATCGTCTTCAACAAGCTCGGG	218
mTF_LIB_1817	Mkx	ACCATCGTCTTCAACAAGCTCGG	223
mTF_LIB_1818	Mkx	AAGACCGAGGCACTCCAGATCGG	424
mTF_LIB_1819	Irx1	CCCGCAATACCTAAGCGCCGCGG	536
mTF_LIB_1820	Irx1	CCGCGGCGCTTAGGTATTGCGGG	448
mTF_LIB_1821	Irx1	CCGCAATACCTAAGCGCCGCGGG	855
mTF_LIB_1822	Irx1	TATTGCGGGTAGCCCAGCTGCGG	398
mTF_LIB_1823	Irx1	CGCTCTCCACCATAGGCGCCCGG	280
mTF_LIB_1824	Irx1	CCCGCGGCGCTTAGGTATTGCGG	360
mTF_LIB_1825	Irx1	ATACCTAAGCGCCGCGGGCCCGG	498
mTF_LIB_1826	Zbtb40	CCGTCGGCAACATCTACTTCAGG	563
mTF_LIB_1827	Zbtb40	GTAGATGTTGCCGACGGAAATGG	552
mTF_LIB_1828	Zbtb40	CGTCGGCAACATCTACTTCAGGG	502
mTF_LIB_1829	Zbtb40	GCTCACCACGGATGCATCGATGG	383
mTF_LIB_1830	Zbtb40	CATCTCCATCGATGCATCCGTGG	614
mTF_LIB_1831	Zbtb40	TACACCGGTAAGCTACCTGTGGG	186
mTF_LIB_1832	Zbtb40	AGAACCGCTGCTCCTTGCACAGG	678
mTF_LIB_1833	Zfp735	AAAGAACCATGGATTGTTGATGG	445
mTF_LIB_1834	Zfp735	AGACCATTAAGTCCAAATCTTGG	265
mTF_LIB_1835	Zfp735	ACACCAAGATTTGGACTTAATGG	343
mTF_LIB_1836	Zfp735	TTACAGTTGGATGCTTCTTTAGG	342
mTF_LIB_1837	Zfp735	AAACTCGATTTAATGGTTGAGGG	332
mTF_LIB_1838	Zfp735	AAGTTCTGGGAATATAGAGCTGG	273
mTF_LIB_1839	Zfp735	TTGTCATAAACTCGATTTAATGG	264
mTF_LIB_1840	Nr1h2	CGCCACGTCACCCACTATTAAGG	409
mTF_LIB_1841	Nr1h2	TTCCTTAATAGTGGGTGACGTGG	511
mTF_LIB_1842	Nr1h2	GGGTGACGTGGCGGAGGTACTGG	252
mTF_LIB_1843	Nr1h2	AATAGTGGGTGACGTGGCGGAGG	873
mTF_LIB_1844	Nr1h2	GGTGACGTGGCGGAGGTACTGGG	239
mTF_LIB_1845	Nr1h2	CTTAATAGTGGGTGACGTGGCGG	595
mTF_LIB_1846	Nr1h2	GGGCCGGCCCCGAAGATGCTGGG	119
mTF_LIB_1847	Zfp266	TTTGCTTCGTAGACGTAGATAGG	460
mTF_LIB_1848	Zfp266	CGTCTACGAAGCAAACATAGAGG	314
mTF_LIB_1849	Zfp266	CGGGACGGTGACTGACAACCAGG	418
mTF_LIB_1850	Zfp266	GCAGCCATTGATTTGTCCCATGG	564
mTF_LIB_1851	Zfp266	TCAGAAGAATCTATACCGAGAGG	281
mTF_LIB_1852	Zfp266	AACAGCACTTTCCGCCACCTCGG	746
mTF_LIB_1853	Zfp266	TGGAGTTCACCCCGGATGAGTGG	376
mTF_LIB_1854	Zfp868	TGTATCAGTGAAGTTCCTGAAGG	698
mTF_LIB_1855	Zfp868	TTCAGGAACTTCACTGATACAGG	509
mTF_LIB_1856	Zfp868	CACAAGTGTTGAAGGCTACATGG	451
mTF_LIB_1857	Zfp868	AAGAGCCTGAAATAAATCTAAGG	247
mTF_LIB_1858	Zfp868	TGGAAACTCACACTGTGAATGGG	385
mTF_LIB_1859	Zfp868	TTATTTCAGGCTCTTCAAAATGG	299
mTF_LIB_1860	Zfp868	TATGAGTACAAAGAGTGTGTAGG	510
mTF_LIB_1861	Zfp128	TTGTGTTGCTTGCGGCCGCGAGG	1613
mTF_LIB_1862	Zfp128	CAACAGTGGCAATGGCCTCGCGG	736
mTF_LIB_1863	Zfp128	GCCAGTGACTTTCCGAGATGTGG	621
mTF_LIB_1864	Zfp128	CATCACGATACAGAGTCCTCTGG	378
mTF_LIB_1865	Zfp128	CTGTTGCTGCTTTGTCCTGGTGG	773
mTF_LIB_1866	Zfp128	CCACTGTTGCTGCTTTGTCCTGG	644
mTF_LIB_1867	Zfp128	GCCGCAAGCAACACAACTTCAGG	522
mTF_LIB_1868	Zfp937	GCATATCAGAGCCATCCTCAAGG	434
mTF_LIB_1869	Zfp937	GCTCTTCTCTGTCATCTTCGAGG	554
mTF_LIB_1870	Zfp937	AAATCCTTTGTATGTCAGAGTGG	564
mTF_LIB_1871	Zfp937	GGGCATCAAAGAATTCATACTGG	265
mTF_LIB_1872	Zfp941	GCATCCCGTCATGGTACCAAAGG	424
mTF_LIB_1873	Zfp941	TCAGAAAAGGTCTCCCGTCGTGG	985
mTF_LIB_1874	Zfp941	TTTCCATCCGAGGAAACAGTGGG	166
mTF_LIB_1875	Zfp941	TCGTGAAGTCGGCTCCCTTTCGG	510
mTF_LIB_1876	Zfp941	GAAAGCGGCAATGTCCGAAAGGG	491
mTF_LIB_1877	Zfp941	TCTCCCACTGTTTCCTCGGATGG	515
mTF_LIB_1878	Zfp941	GGAAAGCGGCAATGTCCGAAAGG	503
mTF_LIB_1879	2610008E11Rik	TTGCTCAGAAGTTGCTCTACAGG	540
mTF_LIB_1880	2610008E11Rik	AACGTGAATTTGGGCCATGGAGG	736
mTF_LIB_1881	2610008E11Rik	CAAATTCACGTTCCAACATGAGG	801
mTF_LIB_1882	2610008E11Rik	ACGTGAATTTGGGCCATGGAGGG	483
mTF_LIB_1883	2610008E11Rik	TGCTCAGAAGTTGCTCTACAGGG	372
mTF_LIB_1884	2610008E11Rik	TATCGCATGGATTTGAGCCGTGG	527
mTF_LIB_1885	2610008E11Rik	ATGGCTCAGAAGCCTCGCTTTGG	441
mTF_LIB_1886	Sp7	AGAGCCGCCAAATTTGCTGCAGG	1223
mTF_LIB_1887	Sp7	TCTGCGGGACTCAACAACCCTGG	419
mTF_LIB_1888	Sp7	TGCGGGACTCAACAACCCTGGGG	392
mTF_LIB_1889	Sp7	GGGTTGTTGAGTCCCGCAGAGGG	245
mTF_LIB_1890	Sp7	ACTGCAGCCTGCAGCAAATTTGG	291
mTF_LIB_1891	Sp7	CTGCGGGACTCAACAACCCTGGG	346
mTF_LIB_1892	Sp7	AGCTGGGTAGGCGTCCCCCATGG	559
mTF_LIB_1893	Gtf2i	TCGCGCAGCATCTTCTCATATGG	370
mTF_LIB_1894	Gtf2i	GAGACCGACGTGTTTGTTGTTGG	541
mTF_LIB_1895	Gtf2i	GAAGATGCTGCGCGACCAGTCGG	414
mTF_LIB_1896	Gtf2i	AGCATCCACACTCATCCGATTGG	539
mTF_LIB_1897	Gtf2i	GCTGCGCGACCAGTCGGCTGTGG	715
mTF_LIB_1898	Gtf2i	TTGCGAGGTCGTAATGTTCGGGG	746
mTF_LIB_1899	Gtf2i	ACGACCTCGCAACCTTGAAGTGG	335
mTF_LIB_1900	Scrt2	GCACGTAGGCAGTCTCCAGGGGG	538
mTF_LIB_1901	Scrt2	TCGCCATCGTAACCGCTGGGGGG	796
mTF_LIB_1902	Scrt2	CTGCCCCCCAGCGGTTACGATGG	549
mTF_LIB_1903	Scrt2	CGTAGGCAGTCTCCAGGGGGTGG	450
mTF_LIB_1904	Scrt2	CCTGGTGAAGAAGATCAAAGCGG	546
mTF_LIB_1905	Scrt2	GGATGGCTTCCAGTGCAGCGGGG	379
mTF_LIB_1906	Scrt2	ACTCTTCGGACGCCGCGGCCGGG	370
mTF_LIB_1907	Zfp462	AGTTCTGCGTACGCTACTTCAGG	408
mTF_LIB_1908	Zfp462	ATATGCTGACCGTAATATCCTGG	378
mTF_LIB_1909	Zfp462	GGCCACAGTCCAGGATATTACGG	294
mTF_LIB_1910	Zfp462	GCCTTGAGATCTTCGTAAGATGG	413
mTF_LIB_1911	Zfp462	CCCATCTTACGAAGATCTCAAGG	366
mTF_LIB_1912	Zfp462	CCTTGAGATCTTCGTAAGATGGG	438
mTF_LIB_1913	Zfp462	CTTGAGATCTTCGTAAGATGGGG	511
mTF_LIB_1914	Zfp74	CTATATAGGTTCCGCTGAGTAGG	421
mTF_LIB_1915	Zfp74	CTACTCAGCGGAACCTATATAGG	300
mTF_LIB_1916	Zfp74	ACTAGTGACGTTCAAAGACGTGG	565
mTF_LIB_1917	Zfp74	CCTCGAAAACTTGTCCGTCCTGG	989
mTF_LIB_1918	Zfp74	AAATTCCTCCGGACATTCGCTGG	1484
mTF_LIB_1919	Zfp74	AGCAACTGGATCCTACTCAGCGG	490
mTF_LIB_1920	Zfp74	TGAAGCCAGCGAATGTCCGGAGG	720
mTF_LIB_1921	Zfp930	CTTCCGGAGTGAAATTAATGTGG	455
mTF_LIB_1922	Zfp930	TCCAGCAAGGCCCACTCTTCCGG	576
mTF_LIB_1923	Zfp930	TAATTTCACTCCGGAAGAGTGGG	320
mTF_LIB_1924	Zfp930	CCTTGCTGGATCATACCCAGAGG	654
mTF_LIB_1925	Zfp930	CCTCTGGGTATGATCCAGCAAGG	340
mTF_LIB_1926	Zfp930	TGTCCACATTAATTTCACTCCGG	412
mTF_LIB_1927	Zfp930	TTAATTTCACTCCGGAAGAGTGG	574
mTF_LIB_1928	Zfp422	CCCCCATTTCTGTCGCTGGCGGG	433
mTF_LIB_1929	Zfp422	GCCCGCCAGCGACAGAAATGGGG	352
mTF_LIB_1930	Zfp422	CAGCCCGCCAGCGACAGAAATGG	544
mTF_LIB_1931	Zfp422	AGCCCGCCAGCGACAGAAATGGG	293
mTF_LIB_1932	Zfp422	CCCCCCATTTCTGTCGCTGGCGG	613
mTF_LIB_1933	Zfp422	GTGGCCATTCGCTTCGACTCGGG	644
mTF_LIB_1934	Zfp422	CAAGCCCGAGTCGAAGCGAATGG	299
mTF_LIB_1935	Zfp341	GCCGTCCAGTCCTTACTGGATGG	421
mTF_LIB_1936	Zfp341	TCTGGCCGTCCAGTCCTTACTGG	532
mTF_LIB_1937	Zfp341	GCGATCTTCGAGGCCCTGGAGGG	388
mTF_LIB_1938	Zfp341	AATGGACAATCAAACGGTTCTGG	471
mTF_LIB_1939	Zfp341	TTCACGCTTGTGGGTCATGAAGG	498
mTF_LIB_1940	Zfp341	GCAGGCGATCTTCGAGGCCCTGG	320
mTF_LIB_1941	Zfp341	CTGGCACTGTTCACGCTTGTGGG	474
mTF_LIB_1942	Zfp874b	TCCAGAAGAGAGGGACTACCTGG	288
mTF_LIB_1943	Zfp874b	CCCAGGTAGTCCCTCTCTTCTGG	597
mTF_LIB_1944	Zfp874b	AAAAATCAATGGCCACATCCCGG	611
mTF_LIB_1945	Zfp874b	CTACCTGGGTCCTGCTCAGTGGG	449
mTF_LIB_1946	Zfp874b	CCAGAAGAGAGGGACTACCTGGG	330
mTF_LIB_1947	Zfp874b	GTACTCCAGAGACGTTATAGTGG	346
mTF_LIB_1948	Zfp874b	TGTCTCCACTATAACGTCTCTGG	394
mTF_LIB_1949	Dbp	TGGCGCGGCCTCTGAGCGACAGG	549
mTF_LIB_1950	Dbp	CCAAGCAGCGCTCCCCCGCCAGG	715
mTF_LIB_1951	Dbp	CGGCTGGGCCCGCCGTTTCCAGG	569
mTF_LIB_1952	Dbp	GCCCAGCCGATGCCCCGAGTGGG	241
mTF_LIB_1953	Dbp	AAGCAGCGCTCCCCCGCCAGGGG	679
mTF_LIB_1954	Dbp	TGGGCCCGCCGTTTCCAGGCCGG	338
mTF_LIB_1955	Dbp	GCCGTTTCCAGGCCGGGTCCCGG	285
mTF_LIB_1956	Zfp637	ATCACATCTGGTAAAACGAGAGG	478
mTF_LIB_1957	Zfp637	CCTCTGAAGGATCATACTTGTGG	449
mTF_LIB_1958	Zfp637	TCACATCTGGTAAAACGAGAGGG	332
mTF_LIB_1959	Zfp637	CCACAAGTATGATCCTTCAGAGG	625
mTF_LIB_1960	Zfp637	GCTACCCTGCTGGACTGTCATGG	491
mTF_LIB_1961	Zfp637	AGTCCAGCAGGGTAGCTGTTGGG	238
mTF_LIB_1962	Zfp637	CTCTGAAGGATCATACTTGTGGG	324
mTF_LIB_1963	Sohlh1	AATCCTCATTGGCCCGCTCGTGG	881
mTF_LIB_1964	Sohlh1	ATTGGCCCGCTCGTGGCCACCGG	551
mTF_LIB_1965	Sohlh1	TGGCCACGAGCGGGCCAATGAGG	382
mTF_LIB_1966	Sohlh1	TGGCGTCCGGTGGCCACGAGCGG	539
mTF_LIB_1967	Sohlh1	GACCACGTTTCTCCGAAGACTGG	503
mTF_LIB_1968	Sohlh1	ACCACGTTTCTCCGAAGACTGGG	384
mTF_LIB_1969	Sohlh1	CCCCAGTCTTCGGAGAAACGTGG	402
mTF_LIB_1970	Trp53	GGTGATGGCAGGATATCTTCTGG	282
mTF_LIB_1971	Trp53	GACACTCGGAGGGCTTCACTTGG	305
mTF_LIB_1972	Trp53	GATGGCAGGATATCTTCTGGAGG	615
mTF_LIB_1973	Trp53	AGTGAAGCCCTCCGAGTGTCAGG	665
mTF_LIB_1974	Trp53	ATAAGCCTGAAAATGTCTCCTGG	473
mTF_LIB_1975	Trp53	GACGTGCCCTGTGCAGTTGTGGG	760
mTF_LIB_1976	Trp53	AGGAGCTCCTGACACTCGGAGGG	381
mTF_LIB_1977	Zfp426	TGATTGCCTGACAGATGATCAGG	443
mTF_LIB_1978	Zfp426	CTGCTGGAACGCTGAACATTTGG	553
mTF_LIB_1979	Zfp426	GAGCTTTGAGGATGTGATTGTGG	361
mTF_LIB_1980	Zfp426	GCAGCTCCTGCTTCGTCCCATGG	398
mTF_LIB_1981	Zfp426	GATTGTGGACTTTACCCAAGAGG	218
mTF_LIB_1982	Zfp426	AGAGGACTCAGGCTGCCTTCAGG	1217
mTF_LIB_1983	Zfp426	CTCTGTGATGGGACGCAATATGG	451
mTF_LIB_1984	Max	GAGCGATAACGATGACATCGAGG	558
mTF_LIB_1985	Max	CGATAACGATGACATCGAGGTGG	451
mTF_LIB_1986	Max	GCAACCGAGGTTTCAATCTGCGG	459
mTF_LIB_1987	Max	GCGGGCTCACCATAATGCACTGG	448
mTF_LIB_1988	Max	TGCACTGGAACGAAAACGTAGGG	664
mTF_LIB_1989	Max	AGACAGCTTTCACAGTTTGCGGG	647
mTF_LIB_1990	Max	CCCATCACTCCAAGGAGAGAAGG	470
mTF_LIB_1991	Zfp933	CTTTGACAATGTTCTTCAGTAGG	450
mTF_LIB_1992	Zfp933	ACAATGTTCTTCAGTAGGATGGG	338
mTF_LIB_1993	Zfp933	TGAAAGAAGTCCCACTGGAGAGG	382
mTF_LIB_1994	Zfp933	TCATAAGGCTCCTCTCCAGTGGG	506
mTF_LIB_1995	Zfp933	CATATCACCATTATCCTCAGTGG	591
mTF_LIB_1996	Zfp933	TTCATAAGGCTCCTCTCCAGTGG	400
mTF_LIB_1997	Zfp933	TTTCATGCCACTGAGGATAATGG	612
mTF_LIB_1998	Hopx	ATGTCGGCGCAGACCGCGAGCGG	482
[truncated: 10,472 more rows]

## Sheet: Table. S3
Supporting Information Data3. Reads count of sgRNAs in the mutant C2C12 cell library by NGS sequencing
barcode	TF name	sgRNA_sequence (5'-3')	sorted cells at 0H	sorted cells at 48H	sorted cells at 72H	sorted cells at 96H	sorted cells at 120H	sorted cells at 144H
mTF_LIB_1	Ddit3	TCAGGTTCCGGCTGTTATTCTGG	765	321	727	1021	1002	794
mTF_LIB_2	Ddit3	GACAGAGCCAGAATAACAGCCGG	180	136	423	452	435	491
mTF_LIB_3	Ddit3	AGAATAACAGCCGGAACCTGAGG	870	540	709	1007	1042	1027
mTF_LIB_4	Ddit3	TATGAAGATGCACTTCCTTCTGG	1166	863	1296	1751	2275	1372
mTF_LIB_5	Trerf1	ACCAATCACGTGGGCCACGGTGG	663	512	892	1173	1049	860
mTF_LIB_6	Trerf1	ACCACCGTGGCCCACGTGATTGG	956	547	861	1082	972	889
mTF_LIB_7	Trerf1	CAAGATACTCGGGATGGTCTCGG	283	271	426	512	478	368
mTF_LIB_8	Trerf1	ACTGTACAAGACCAATCACGTGG	1180	526	1096	1651	1268	1290
mTF_LIB_9	Trerf1	GATTGGTCTTGTACAGTTGCTGG	911	487	800	1474	1284	925
mTF_LIB_10	Trerf1	CTGTACAAGACCAATCACGTGGG	542	618	811	1010	992	883
mTF_LIB_11	Trerf1	GATGGTCTCGGCTTGCCTATTGG	1062	751	966	1414	1408	1225
mTF_LIB_12	BC024063	GAAGAAAGTTGTCAAAGTTCTGG	719	322	664	805	688	697
mTF_LIB_13	Gm45871	ACATTGAGTGTTGAATACAGAGG	842	606	936	986	1054	968
mTF_LIB_14	Gm45871	TCTGTATTCAACACTCAATGTGG	1254	531	1344	1144	1059	1448
mTF_LIB_15	Gm45871	CATTGAGTGTTGAATACAGAGGG	552	273	881	1329	1738	1086
mTF_LIB_16	Gm45871	TGTTCAATATGATGAAGCCTTGG	367	257	334	501	530	423
mTF_LIB_17	Gm45871	TAAACTTGACTCGAGAAGAATGG	594	208	530	851	1114	748
mTF_LIB_18	Gm45871	AAACTTGACTCGAGAAGAATGGG	637	409	653	785	716	634
mTF_LIB_19	Gm45871	CATTTGTAGGGTTTCTCTTTAGG	778	398	684	1075	1037	771
mTF_LIB_20	Zscan4-ps2	AACTCTTGTAATGCTACTGAAGG	502	385	745	899	814	766
mTF_LIB_21	Zscan4-ps1	GGAAATGTTGGTGAAAGATGTGG	1212	854	1026	1063	1059	956
mTF_LIB_22	Zscan4-ps1	ACCTCTTGTAATGCTACTGAAGG	931	372	791	1012	1157	926
mTF_LIB_23	Zscan4-ps1	AATGTTGGTGAAAGATGTGGTGG	1178	519	1158	1259	1403	1352
mTF_LIB_24	Zscan4-ps1	AAGATGTGGTGGAAATGAAATGG	759	456	779	1108	1112	937
mTF_LIB_25	Zscan4-ps1	TCCTTCAGTAGCATTACAAGAGG	917	433	1032	1592	1346	1215
mTF_LIB_26	Zscan4-ps1	CTAGTCATCATGTAGACTTCCGG	781	397	730	828	940	699
mTF_LIB_27	Zscan4-ps1	CCGGAGTGCTCTGACTCCTGCGG	1118	795	1062	1304	1513	1265
mTF_LIB_28	Zscan4-ps3	TGGATGTCTACATGATGACTGGG	808	404	851	1121	961	904
mTF_LIB_29	Zscan4-ps3	GTGACATCGGCAGTAGTCGGAGG	931	618	1104	1169	1177	1277
mTF_LIB_30	Zscan4-ps3	CTGGATGTCTACATGATGACTGG	1324	884	932	1231	1204	998
mTF_LIB_31	Gm35315	GGTGCAAAGGATTCACCATAGGG	480	221	710	1051	710	770
mTF_LIB_32	Gm35315	CATAGTTATCCTCAAAGGTATGG	873	367	733	744	702	719
mTF_LIB_33	Gm35315	TAGACCACTGGTTGGTGCAAAGG	906	475	788	659	688	799
mTF_LIB_34	Gm35315	AGGCATAAAAGAAGTCCAACTGG	787	336	988	1283	1250	1176
mTF_LIB_35	Gm35315	TGGTGCAAAGGATTCACCATAGG	635	214	660	640	723	780
mTF_LIB_36	Gm35315	TTCACAGAAGAATCTCTACAAGG	1013	544	881	1156	1301	979
mTF_LIB_37	Gm35315	GAATCCTTTGCACCAACCAGTGG	1485	671	1056	1488	1500	1212
mTF_LIB_38	Gm3854	GTGATAGCCATCCTAGAGCAAGG	745	454	675	823	986	846
mTF_LIB_39	Gm3854	AACTTTCTCCCAAGAAGAGTGGG	830	749	893	1168	1145	1014
mTF_LIB_40	Gm3854	CTCATAAGTGTGTTGCTTGGAGG	685	716	1135	1189	1247	1353
mTF_LIB_41	Gm3854	TACACCCACCTGGTCTCACTGGG	973	804	753	883	835	985
mTF_LIB_42	Gm3854	CAAGCACTCCCACTCTTCTTGGG	181	42	374	291	353	325
mTF_LIB_43	Gm3854	CTCCTCATAAGTGTGTTGCTTGG	556	279	383	560	466	510
mTF_LIB_44	Gm3854	GTGCTTGGAGCCTGTTCAGAGGG	715	514	1084	1012	1105	1253
mTF_LIB_45	Gm4881	ATAGACGGGCCACCTCATCGGGG	1143	742	1281	1422	1579	1558
mTF_LIB_46	Gm4881	CATAGACGGGCCACCTCATCGGG	1266	476	1005	1139	1197	1098
mTF_LIB_47	Gm4881	CGATGAGGTGGCCCGTCTATGGG	939	668	843	1197	1264	888
mTF_LIB_48	Gm4881	TTCCCCGTAGTCCCCTTGCCAGG	1596	646	1361	1790	1789	1622
mTF_LIB_49	Gm4881	CCGATGAGGTGGCCCGTCTATGG	1046	502	1002	1070	1236	1102
mTF_LIB_50	Gm4881	AGGGGTCCAGAGAGCCGGCAGGG	1055	711	1226	2043	1780	1331
mTF_LIB_51	Gm4881	CCATAGACGGGCCACCTCATCGG	717	460	776	1458	1396	1108
mTF_LIB_52	Gm12845	GTTCTGCAAGGGGTATATTAAGG	794	465	693	674	508	785
mTF_LIB_53	Gm12845	CCAATGTCAATGATAGCTCCAGG	498	350	476	848	559	426
mTF_LIB_54	Gm12845	CCTGGAGCTATCATTGACATTGG	595	383	810	1353	1313	943
mTF_LIB_55	Gm12845	TAGGCTAGCAACTCTTAATCAGG	179	147	289	182	273	281
mTF_LIB_56	Gm12845	TATCATCAAGGGTTGTTATCTGG	844	414	831	1237	1513	1047
mTF_LIB_57	Gm12845	TGGTCACCCCCGGAAATGACTGG	1008	605	966	1320	1058	1033
mTF_LIB_58	Gm12845	AGCTTGCTGTGAATATCACCTGG	703	564	835	721	674	888
mTF_LIB_59	Gm5767	GCCTGCACTGGGATCGAAGTTGG	766	409	532	723	608	588
mTF_LIB_60	Gm5767	GCCAACTTCGATCCCAGTGCAGG	837	367	590	896	613	812
mTF_LIB_61	Gm5767	AGGGACATACGGCCTGCACTGGG	676	688	821	1110	1103	868
mTF_LIB_62	Gm5767	CAGGCCGTATGTCCCTACTGTGG	964	888	1006	1019	1307	946
mTF_LIB_63	Gm5767	ATGATACGGTTCCCACAGTAGGG	1254	678	1198	1355	1198	1291
mTF_LIB_64	Gm5767	AGGTGGTCACTGTCATGATACGG	989	619	829	755	983	1086
mTF_LIB_65	Gm5767	TAGGGACATACGGCCTGCACTGG	1718	1146	1350	1921	1577	1517
mTF_LIB_66	Gm29106	GTTCACCAGAGATTGTGTACTGG	903	716	923	663	958	901
mTF_LIB_67	Gm29106	TCAGGTTCCATTGACATTCATGG	891	531	936	1292	1233	999
mTF_LIB_68	Gm29106	TGTCTCCAGTACACAATCTCTGG	468	301	531	818	412	551
mTF_LIB_69	Gm29106	TCCATTGACATTCATGGATGTGG	1171	648	1086	1007	1106	1102
mTF_LIB_70	Gm29106	AACTTTAAGCTTTGAGGATGTGG	954	675	999	1117	1149	1050
mTF_LIB_71	Gm29106	TGTATCCAATATGAAATCTGTGG	837	327	782	797	773	900
mTF_LIB_72	Gm29106	ATTCACCACAGATTTCATATTGG	595	392	773	1073	1280	976
mTF_LIB_73	Gm28168	TATCACCATATTATCCAGATTGG	857	582	914	1317	1184	959
mTF_LIB_74	Gm28168	TTTCTCCAATCTGGATAATATGG	738	342	782	878	597	972
mTF_LIB_75	Gm28168	ATTGGAGAAAAACCTTATAAAGG	357	234	479	942	795	650
mTF_LIB_76	Gm28168	CCACATACATTACCTTTATAAGG	610	459	764	1033	948	903
mTF_LIB_77	Gm28168	CCTTATAAAGGTAATGTATGTGG	1520	804	1230	1383	1254	1284
mTF_LIB_78	B020011L13Rik	TTGCAAATGTAATGATTGTGGGG	1100	724	1459	2210	2302	1690
mTF_LIB_79	Hoxd4	GTGAACCCCAACTACACCGGCGG	1542	490	1036	937	1304	1160
mTF_LIB_80	Hoxd4	GAACCCCAACTACACCGGCGGGG	934	1029	1317	1865	1711	1432
mTF_LIB_81	Hoxd4	TGAACCCCAACTACACCGGCGGG	927	311	528	897	1305	934
mTF_LIB_82	Hoxd4	CTGTCTGGTGTAGGCCGTCCGGG	1144	585	1479	2077	1693	1621
mTF_LIB_83	Hoxd4	GCTGTCTGGTGTAGGCCGTCCGG	1329	552	1152	1258	1831	1366
mTF_LIB_84	Hoxd4	TGTGAGCGATTTCAATCCGACGG	714	429	959	1092	984	1064
mTF_LIB_85	Hoxd4	GGTATCTGACCAGGCGCCGTCGG	525	312	664	775	1019	787
mTF_LIB_86	Gm7145	TCAGGTTCTATTGACATTTATGG	741	642	770	1184	1256	927
mTF_LIB_87	Gm7145	TCTATTGACATTTATGGATGTGG	1093	881	1302	2066	1735	1403
mTF_LIB_88	Ovol3	GGCGTCCACAGCCACCTAACTGG	606	241	766	812	868	822
mTF_LIB_89	Ovol3	ACTCCTCACAAGAAAGACCCTGG	874	408	659	669	706	821
mTF_LIB_90	Ovol3	CTCCTCACAAGAAAGACCCTGGG	391	191	518	526	482	530
mTF_LIB_91	Ovol3	GGAAGGTGGCTCCAGTTAGGTGG	390	168	756	771	859	860
mTF_LIB_92	Ovol3	GGGTCTTTCTTGTGAGGAGTCGG	752	479	751	993	1110	929
mTF_LIB_93	Ovol3	TGCCCAGGGTCTTTCTTGTGAGG	1249	732	1357	1972	2125	1702
mTF_LIB_94	Ovol3	CATAAGCATCTCCCCGGAGCTGG	460	250	550	542	746	718
mTF_LIB_95	Gm28360	GTAGTGTGCCTTAGGATTTGGGG	1163	626	1004	974	1086	1217
mTF_LIB_96	Gm28360	GAAAGTCTGTAGTGTGCCTTAGG	651	474	718	1161	1430	1005
mTF_LIB_97	Gm28360	TGTAGTGTGCCTTAGGATTTGGG	712	539	725	1297	998	808
mTF_LIB_98	Gm28360	CTGTAGTGTGCCTTAGGATTTGG	764	834	855	995	1057	938
mTF_LIB_99	Zfp383	GGTGTTCAGTGACGTGTCTCTGG	845	734	840	826	634	776
mTF_LIB_100	Zfp383	TGTACAAGTCTCTCTGCGCGGGG	976	589	1379	1124	1277	1427
mTF_LIB_101	Zfp383	TTTGTACAAGTCTCTCTGCGCGG	1867	957	1402	2026	2204	1758
mTF_LIB_102	Zfp383	GACACGTCACTGAACACCACCGG	697	487	941	1629	1356	1277
mTF_LIB_103	Zfp383	GCCTCAGGTGATCTCTTTATTGG	448	413	495	575	723	559
mTF_LIB_104	Zfp383	AGGTACCCAGTGGAGAAAAGAGG	806	668	898	1104	1027	1082
mTF_LIB_105	Zfp383	GGCAAAGAGCCCTGGATGATTGG	625	111	492	567	594	567
mTF_LIB_106	Obox8	GGTGATAATCATGCACTAGCAGG	263	136	459	605	444	446
mTF_LIB_107	Obox8	TCATGCACTAGCAGGGCTGAAGG	836	394	620	726	739	656
mTF_LIB_108	Obox8	ATTTGGAAATCTGGAGACATTGG	915	538	609	908	911	708
mTF_LIB_109	Obox8	CTAGGGGATCTGGATCCATTTGG	280	330	660	867	899	716
mTF_LIB_110	Obox8	TCAGGTAATTGAGGGCTTTGGGG	1194	809	1017	1651	1385	1166
mTF_LIB_111	Obox8	TAATGAGGCACTAGGGGATCTGG	760	380	633	664	535	602
mTF_LIB_112	Obox8	TTCAGGTAATTGAGGGCTTTGGG	692	461	634	656	806	626
mTF_LIB_113	Atf7	CGTTGGCTCTGAGCTTTCCTTGG	427	415	742	1166	971	878
mTF_LIB_114	Atf7	TCCGCATCAGCCCCTAGCAATGG	793	337	806	957	715	840
mTF_LIB_115	Atf7	GTTGGCTCTGAGCTTTCCTTGGG	708	214	788	1225	1502	971
mTF_LIB_116	Atf7	ACTGGGGCTGGAGAACCCGTTGG	567	421	725	822	674	845
mTF_LIB_117	Atf7	GCGGAACTGTGCTGAATCACTGG	710	667	650	1076	1253	827
mTF_LIB_118	Atf7	CGAACACTAAGGCCATTGCTAGG	470	419	583	657	571	613
mTF_LIB_119	Atf7	CAGCTGCAGATCGAACACTAAGG	905	453	670	1156	1251	979
mTF_LIB_120	Tcf24	CGCGCTGCGTGGGCTGCTAGCGG	983	433	927	1528	1528	1135
mTF_LIB_121	Tcf24	TGCGTGGGCTGCTAGCGGGACGG	534	581	693	641	658	674
mTF_LIB_122	Tcf24	CCTGTTGGCCCGGTCCCGGTCGG	662	395	832	910	838	888
mTF_LIB_123	Tcf24	CGCTAGCAGCCCACGCAGCGCGG	1275	873	1087	1292	1188	1190
mTF_LIB_124	Tcf24	TCGGTCCTGGGCTCCAGTCGCGG	1269	1238	1425	1945	2195	1783
mTF_LIB_125	Tcf24	GAGGCCTGTTGGCCCGGTCCCGG	1105	927	946	1090	1402	1038
mTF_LIB_126	Tcf24	CCGACCGGGACCGGGCCAACAGG	2093	728	1810	2269	2106	1835
mTF_LIB_127	Zfp953	AATGTGGCAACATCTTTGTGGGG	1215	893	1404	1700	1590	1397
mTF_LIB_128	Zfp953	GAATGTGGCAACATCTTTGTGGG	455	364	660	922	763	703
mTF_LIB_129	Zfp953	ATCTGATAATTCATTTAGGAGGG	767	355	723	1015	869	749
mTF_LIB_130	Zfp953	AGAATGTGGCAACATCTTTGTGG	993	413	885	1138	1164	1137
mTF_LIB_131	Zfp953	CATCTGATAATTCATTTAGGAGG	746	577	972	1184	1406	1104
mTF_LIB_132	Zfp953	CAAGTGTGAAACATGTAATAGGG	715	427	510	440	401	480
mTF_LIB_133	Zfp953	ATTACATGTTTCACACTTGTAGG	433	503	826	1063	1263	992
mTF_LIB_134	Zfp82	GTCCATAGCCTTCTCGCAGGAGG	1339	651	960	1107	1067	961
mTF_LIB_135	Zfp82	TACCACAATGTGGCCTCGCTAGG	565	402	707	985	1189	807
mTF_LIB_136	Zfp82	TGTGTCCATAGCCTTCTCGCAGG	1571	877	1592	2103	2157	1957
mTF_LIB_137	Zfp82	GCCAGATGTGATTTCCTTACTGG	760	424	739	852	669	762
mTF_LIB_138	Zfp82	CTCCTCCTGCGAGAAGGCTATGG	442	225	493	440	522	518
mTF_LIB_139	Zfp82	GTGATTTCCTTACTGGAGCAAGG	856	536	791	1143	1242	1005
mTF_LIB_140	Zfp82	CTTTGCCTCACAACCTTCCAGGG	1054	555	1129	1436	1822	1291
mTF_LIB_141	Ascl5	GCCGAGCTCTGGTGGACCGTGGG	199	214	260	311	359	332
mTF_LIB_142	Ascl5	CCTAGCTGCATGCCCCCCGGGGG	1225	498	1195	1534	1322	1238
mTF_LIB_143	Ascl5	TGCCGAGCTCTGGTGGACCGTGG	655	370	605	786	605	644
mTF_LIB_144	Ascl5	TACGTTGCTCAAGGGTTCGGTGG	1692	1159	1496	1818	1874	1587
mTF_LIB_145	Ascl5	CCCCCGGGGGGCATGCAGCTAGG	94	355	231	429	537	276
mTF_LIB_146	Ascl5	GTACCCTTTCTATTGTACCCCGG	494	275	671	845	1095	790
mTF_LIB_147	Ascl5	CAGTAACTTCTGCCGAGCTCTGG	209	271	264	431	443	391
mTF_LIB_148	Zfp87	CATTTATAGGGCTTCCCCCCTGG	491	391	874	1105	1277	915
mTF_LIB_149	Zfp87	GCGCCAGAGAGTTCATCCTGTGG	934	538	740	1135	816	909
mTF_LIB_150	Zfp87	GAACTCTCTGGCGCTGAAGAAGG	562	275	684	1027	932	670
mTF_LIB_151	Zfp87	GAAGGTCTTTAGTGCTCACTCGG	635	263	655	731	897	717
mTF_LIB_152	Zfp87	TCTCCACAGGATGAACTCTCTGG	556	415	712	1212	1272	819
mTF_LIB_153	Zfp87	GTCAAATTCTTGACATTTATAGG	418	382	360	493	516	457
mTF_LIB_154	Zfp87	CTGCTTTAGGGTTGAGGGATAGG	810	268	807	1542	1126	971
mTF_LIB_155	Foxl1	GTACACGTACAACAGCGGCGAGG	1333	556	925	1000	1015	976
mTF_LIB_156	Foxl1	TGTACGTGTACAGCCCCGAGAGG	1058	716	1080	1635	1852	1300
mTF_LIB_157	Foxl1	AGCCGCAGGGGCGAAGGCCAGGG	518	367	512	710	635	492
mTF_LIB_158	Foxl1	CGGCCAGCGGGGGACTGAAGAGG	375	171	567	1046	760	659
mTF_LIB_159	Foxl1	GCTGTAGGGCGGCTTCTGCGGGG	1586	1139	1615	1602	1778	1740
mTF_LIB_160	Foxl1	GCTTCTGCGGGGGCTCGACGCGG	825	588	1212	1787	2295	1491
mTF_LIB_161	Foxl1	CTGTAGGGCGGCTTCTGCGGGGG	1662	1111	1614	1493	2215	1766
mTF_LIB_162	Zfp850	CCGTGAATGTACTATAGCTGTGG	524	212	566	870	737	594
mTF_LIB_163	Zfp850	GCTGTGGCCATTACTAAAACTGG	922	242	658	1032	687	852
mTF_LIB_164	Zfp850	CCACAGCTATAGTACATTCACGG	349	378	611	885	631	629
mTF_LIB_165	Zfp850	AGTTTCACTTATATGCTTTATGG	899	476	651	927	906	707
mTF_LIB_166	Zfp850	TATATGCTTTATGGTCTGTTTGG	627	506	816	1252	885	878
mTF_LIB_167	Zfp850	ACGGGACTACAGGGTTGTCAAGG	1300	724	954	1860	1784	1123
mTF_LIB_168	Zfp850	CTACAGCAACCTCATTGCAGTGG	500	425	917	1352	1197	1153
mTF_LIB_169	Zfp955b	CTTTCATAAACCGTGACTGCAGG	503	642	954	1416	1105	968
mTF_LIB_170	Zfp955b	TCAAGTTTCTCTGGAGCTGTGGG	411	341	481	536	550	500
mTF_LIB_171	Zfp955b	TATGACAGGCCATGGAATACAGG	494	224	613	675	456	596
mTF_LIB_172	Zfp955b	ACGGTTGCCCGCACTGCTAAAGG	1301	869	1066	1440	1020	1035
mTF_LIB_173	Zfp955b	GGGAAGGCCTTTAGCAGTGCGGG	275	159	459	410	392	494
mTF_LIB_174	Zfp955b	GATTCTAAGAGAGCCCACACTGG	763	732	851	1652	1245	922
mTF_LIB_175	Zfp955b	TTCATGATTATGACAGGCCATGG	690	408	704	779	1033	726
mTF_LIB_176	Zfp960	TATGGTCTAGAAGATTGCTGTGG	730	608	1002	1448	1123	1132
mTF_LIB_177	Zfp960	CCCTATGCATGTAAAAAATGTGG	1040	923	796	1146	1146	721
mTF_LIB_178	Zfp994	GTTCGAGGACAATATGCTGTAGG	585	393	621	1106	968	685
mTF_LIB_179	Zfp994	TGCTCAGCAGGCATTGTACATGG	762	467	814	1277	1235	973
mTF_LIB_180	Zfp994	AAGATCATCCATGAGTTCACCGG	869	738	1030	1237	1774	1285
mTF_LIB_181	Zfp994	TTCGTTGATGAATTCTAAGATGG	690	507	988	1044	1235	1054
mTF_LIB_182	Zfp994	CTTGGGTATTTACATGTTCGAGG	1065	499	1119	1612	1600	1253
mTF_LIB_183	Zfp994	TTGCCCTGAATGCCAGGCTCAGG	606	451	581	626	541	634
mTF_LIB_184	Zfp994	AATTCTAAGATGGCCTTTCAGGG	898	650	1068	1755	1774	1262
mTF_LIB_185	Lhx8	TCGCGGGGAACCGCCAGCTCCGG	850	371	831	640	905	911
mTF_LIB_186	Lhx8	GTGCCCCGGGCTCATGTCGGAGG	1061	588	1308	1547	1639	1426
mTF_LIB_187	Lhx8	GCGGCCGGGAGGACCCGCAAAGG	934	581	1084	1080	1090	1183
mTF_LIB_188	Lhx8	AGCGCCTTTGCGGGTCCTCCCGG	2287	1610	1578	3427	2912	2201
mTF_LIB_189	Lhx8	ACTCCTCCGACATGAGCCCGGGG	632	314	755	803	1027	869
mTF_LIB_190	Lhx8	GGGAGGACCCGCAAAGGCGCTGG	927	844	1158	1300	1420	1359
mTF_LIB_191	Lhx8	GGAGGACCCGCAAAGGCGCTGGG	329	416	678	965	769	806
mTF_LIB_192	Sox1	ACCGACCTGCACTCGCCCGGCGG	1271	1625	1403	1666	1606	1600
mTF_LIB_193	Sox1	GAGACCGACCTGCACTCGCCCGG	2563	1445	2128	2674	3099	2501
mTF_LIB_194	Sox1	GACCCGATCCTGGTTGGCCTTGG	750	370	649	785	647	694
mTF_LIB_195	Sox1	CCGCTTGACCCGATCCTGGTTGG	798	398	924	1155	1305	1027
mTF_LIB_196	Sox1	CGGGGGCACCAAGGCCAACCAGG	676	459	827	1095	1441	1063
mTF_LIB_197	Sox1	GCCGGGCCCGAGAGGTTCGTGGG	526	240	507	646	637	550
mTF_LIB_198	Sox1	CCAACCAGGATCGGGTCAAGCGG	1555	811	1269	1807	2214	1477
mTF_LIB_199	Zfp97	TCTGTGAATATAACCAATGTTGG	670	538	616	625	611	663
mTF_LIB_200	Zfp97	AAGATTGCTGTTGCGTGCAAAGG	955	335	1005	1592	1475	1178
mTF_LIB_201	Zfp97	AAAAGATTGGTAACAAGCAAAGG	1018	437	769	1231	1423	895
mTF_LIB_202	Zfp97	AAGAGTGCTGTGATGTGCAAAGG	855	573	881	1500	1226	1149
mTF_LIB_203	Zfp97	AAGGTATCTGTTACATGCAAAGG	766	811	738	1047	1044	906
mTF_LIB_204	Rhox2f	CTTCTCCTTCTCCTGGTCACAGG	1067	624	1105	1312	1616	1362
mTF_LIB_205	Rhox2f	AGCTGTGTCGCCAAAGGTGCCGG	1828	1090	1109	1842	1754	1457
mTF_LIB_206	Rhox2f	CATTGAAGCTGTGTCGCCAAAGG	1523	1389	1321	2214	1993	1772
mTF_LIB_207	Rhox2d	TGCCCGAATTCCGCTACAGTTGG	805	519	1024	1554	1659	1328
mTF_LIB_208	Rhox2d	TGCCAACTGTAGCGGAATTCGGG	790	461	643	1034	809	787
mTF_LIB_209	Rhox2d	ACTCCCGACCCAGGCAGGCCCGG	1295	695	1190	1141	1315	1233
mTF_LIB_210	Rhox2d	TTGCCAACTGTAGCGGAATTCGG	316	604	582	656	1062	713
mTF_LIB_211	Rhox2d	AAAACGTCTGGCAAAATCCATGG	986	835	963	1462	1585	1183
mTF_LIB_212	Rhox2d	AAACGTCTGGCAAAATCCATGGG	1126	452	1160	1708	1310	1282
mTF_LIB_213	Rhox2d	AGCTCTGTTGCCAACTGTAGCGG	1037	351	704	1021	1184	810
mTF_LIB_214	Zfp748	TGAACACCATATAAACGATACGG	245	90	339	555	341	428
mTF_LIB_215	Zfp748	TCTCTTCCGTATCGTTTATATGG	797	635	925	1249	1197	1071
mTF_LIB_216	Zfp748	GTATCGTTTATATGGTGTTCAGG	1023	646	765	980	835	846
mTF_LIB_217	Zfp748	GTAGGCATTCTCTCCTGGATTGG	361	606	662	1039	1135	815
mTF_LIB_218	Zfp748	GAACACCAGAGAACCAATCCAGG	322	287	586	530	579	540
mTF_LIB_219	Zfp748	TAAGATTGAGGTATGTAGCGAGG	658	327	776	1618	1962	1037
mTF_LIB_220	Zfp748	TGGTTCTCTGGTGTTCGAGAAGG	900	451	805	1081	824	902
mTF_LIB_221	Zscan4b	ATCTGTGCATTATCTGGTATTGG	720	353	768	1350	1054	900
mTF_LIB_222	Zfp870	CACGTCCTGGACAAGATTGCAGG	1004	497	914	1096	1175	1129
mTF_LIB_223	Zfp870	GACATCTTCAACTGCAGTCCAGG	1105	891	912	1626	1509	1128
mTF_LIB_224	Zfp870	GGGTGTGCCATTGAACCATCTGG	577	453	684	1172	891	907
mTF_LIB_225	Zfp870	AAACAAGTCGGGCAAACAGAAGG	948	438	926	1125	1079	888
mTF_LIB_226	Zfp870	GTGCCATTGAACCATCTGGTAGG	595	289	610	801	654	651
mTF_LIB_227	Zfp870	TAGAATTGGCCATTCATCTCTGG	4	0	8	2	1	2
mTF_LIB_228	Zfp870	CAGAAGGTTATAAATGAGTATGG	560	498	682	953	755	845
mTF_LIB_229	Zfp799	TTCTGCACGCTGATGACCTTCGG	714	597	617	786	823	749
mTF_LIB_230	Zfp799	TATATAGGACAGGTTCCTCAAGG	698	445	715	877	656	788
mTF_LIB_231	Zfp799	AGCGTGCAGAAATCTTTAACTGG	489	323	576	635	623	651
mTF_LIB_232	Zfp799	TTGAGGAACCTGTCCTATATAGG	622	241	738	989	1079	840
mTF_LIB_233	Zfp799	GGGCTTTCATATGGGGGAACTGG	428	424	432	927	949	645
mTF_LIB_234	Zfp799	TATGCTGAATGCATCCCAAAAGG	998	593	818	856	900	867
mTF_LIB_235	Zfp799	AGACTCTGTGAATATACCGAAGG	421	189	583	678	373	577
mTF_LIB_236	Pou3f2	CGGCTCGGCATGTACGATGGAGG	484	410	710	1088	749	749
mTF_LIB_237	Pou3f2	AGGCGGCTCGGCATGTACGATGG	489	289	636	937	894	776
mTF_LIB_238	Pou3f2	GTACATGCCGAGCCGCCTGGCGG	1581	998	1510	1683	1574	1693
mTF_LIB_239	Pou3f2	ATCGTACATGCCGAGCCGCCTGG	2132	912	1816	2314	2315	2307
mTF_LIB_240	Pou3f2	CGCCGTAGTCGCCCTGCACCAGG	957	752	939	1179	1300	1168
mTF_LIB_241	Pou3f2	TACGGCGCGCTGCAGAGCAACGG	430	399	526	794	730	504
mTF_LIB_242	Pou3f2	GGCATGTACGATGGAGGCGCTGG	444	375	727	747	692	681
mTF_LIB_243	Gm3604	TAATGCCCAGTTGTCTTAAAAGG	469	339	498	729	540	489
mTF_LIB_244	Gm3604	GAGTTTGAAGATTATTGTATTGG	711	275	652	949	944	587
mTF_LIB_245	Gm3604	AGTTTGAAGATTATTGTATTGGG	822	479	944	1443	1935	1131
mTF_LIB_246	Gm3604	TATGAGTTTGAAGATTACTATGG	649	449	823	1179	1140	987
mTF_LIB_247	Gm3604	TATGAGTTTGAAGAGTACTGTGG	494	305	686	637	779	675
mTF_LIB_248	Gm3604	AAATTTAATGAATGTGATGAAGG	300	360	598	677	807	712
mTF_LIB_249	Gm3604	CATGAATTTGTAGATTATAATGG	616	247	669	1193	1214	1100
mTF_LIB_250	Zfp131	GGACCGATTGAATGAACAACGGG	625	267	606	497	370	549
mTF_LIB_251	Zfp131	GCTCCCGTTGTTCATTCAATCGG	477	427	757	595	980	724
mTF_LIB_252	Zfp131	GACATCACCCTGATTGTCGACGG	862	629	776	1217	1041	1046
mTF_LIB_253	Zfp131	ATTGAATGAACAACGGGAGCAGG	495	265	595	595	695	567
mTF_LIB_254	Zfp131	AGAGACGATGGAATGCCTTCAGG	1183	781	1041	1554	1321	1208
mTF_LIB_255	Zfp131	TCAGGGTGATGTCCGTAAACCGG	676	313	747	668	528	713
mTF_LIB_256	Zfp131	TGAACATCATAAAATGATCTTGG	424	183	292	200	199	277
mTF_LIB_257	Gm14403	GAACACATATAGGAGAGAAACGG	839	747	703	1179	1359	1085
mTF_LIB_258	Gm14403	GAGTTGAATGCTCTGTATAAAGG	222	229	315	292	479	319
mTF_LIB_259	Gm14403	CTATAGCTGTGAGATTCCTATGG	421	365	710	640	492	673
mTF_LIB_260	Gm14403	GTGGAAAAGCCTTTGCAAGAAGG	914	1157	920	874	930	1005
mTF_LIB_261	Gm14403	GAGGTCACACCTTCTTGCAAAGG	1015	800	935	946	1216	1113
mTF_LIB_262	Gm5294	GACGCTGACGACTACCCTGCCGG	1985	860	1463	2415	2077	1671
mTF_LIB_263	Gm5294	CCCTGCCGGCAGCTCCGACGAGG	1954	974	1202	1718	1770	1556
mTF_LIB_264	Gm5294	ATAGGGTTACGCGGCCCGCGGGG	1725	744	1526	1761	1790	1746
mTF_LIB_265	Gm5294	GCGGGCCGCGTAACCCTATCAGG	599	383	691	624	752	784
mTF_LIB_266	Gm5294	CCTCGTCGGAGCTGCCGGCAGGG	929	586	1101	1481	1359	1267
mTF_LIB_267	Gm5294	GATAGGGTTACGCGGCCCGCGGG	577	485	927	1035	1168	1063
mTF_LIB_268	Gm5294	CGCTGGTTGGCGCGGTAATAAGG	248	281	421	467	484	542
mTF_LIB_269	Purb	CAGCGAGTCGCGGAACTCGGCGG	1994	1426	1985	2765	2992	2460
mTF_LIB_270	Purb	CCGCTTCCTCAAGATCGCCGAGG	1992	1127	1506	1887	2117	1975
mTF_LIB_271	Purb	CCACCGCCATCGACAGCGTGAGG	1225	822	1083	1173	1283	1235
mTF_LIB_272	Purb	CGCCGAGTTCCGCGACTCGCTGG	3036	1975	3041	4084	4797	3725
mTF_LIB_273	Purb	GAGCCGCCTCACGCTGTCGATGG	1637	1396	1379	1676	1731	1745
mTF_LIB_274	Purb	CCGCCATCGACAGCGTGAGGCGG	1219	513	916	1448	1382	1209
mTF_LIB_275	Purb	CGACAGCGTGAGGCGGCTCTTGG	366	284	450	474	412	418
mTF_LIB_276	Zfp955a	CACGACAGGCCTTGGAATACAGG	579	715	706	831	813	836
mTF_LIB_277	Zfp955a	CCTTTGTTAATTCCAGTCACCGG	770	688	1032	1462	1442	1263
mTF_LIB_278	Zfp955a	TTCATGATCACGACAGGCCTTGG	297	320	517	1006	810	727
mTF_LIB_279	Zfp955a	ATGTAGCTCATCTCCAGCGTGGG	575	287	595	914	951	668
mTF_LIB_280	Zfp955a	GATTCTAAGAGAGCCCACGCTGG	971	415	987	1368	1459	1045
mTF_LIB_281	Zfp955a	TCGAGTTTCTCTGGAGCTGTGGG	599	365	459	478	577	469
mTF_LIB_282	Zfp955a	CTTTCATAAACCTTGACTGCAGG	1483	804	963	1024	1234	1067
mTF_LIB_283	Gm19965	TATTGGTAGCGAAGATACAGAGG	517	320	674	841	798	638
mTF_LIB_284	Gm19965	ATTGGTAGCGAAGATACAGAGGG	1090	394	537	767	604	528
mTF_LIB_285	Gm19965	AATAAAGAAACATGGATTATTGG	407	216	519	687	680	515
mTF_LIB_286	Gm19965	ATTCCCCAAAGCATGTACACAGG	629	543	956	1418	1437	1130
mTF_LIB_287	Gm19965	GTAATCCTGTGTACATGCTTTGG	628	293	461	426	517	473
mTF_LIB_288	Gm19965	TCAAGACAGAAGATTACCTCTGG	579	426	521	563	551	587
mTF_LIB_289	Gm19965	GAATGAAGTGTGTTACCTGATGG	891	475	806	1039	925	1035
mTF_LIB_290	Zfp853	GTTGGAGCTTCGATGTCTTGAGG	993	694	1145	1224	1094	1231
mTF_LIB_291	Zfp853	CTTCGATGTCTTGAGGATGGGGG	841	140	952	1347	1395	1069
mTF_LIB_292	Zfp853	ATAGTAATAGGCCCCGAATGAGG	1329	731	1058	1459	1538	1298
mTF_LIB_293	Zfp853	AGCTTCGATGTCTTGAGGATGGG	492	236	711	580	677	804
mTF_LIB_294	Zfp853	GAGCTTCGATGTCTTGAGGATGG	696	351	888	1114	1014	988
mTF_LIB_295	Zfp853	TCCATCCTGGCGGTCACACCAGG	787	712	767	1398	1064	835
mTF_LIB_296	Zfp853	CCATCCTGGCGGTCACACCAGGG	1196	475	1254	1235	1460	1360
mTF_LIB_297	Pou5f2	GACGTTTGAAGACCTCCGCCCGG	2748	1681	1939	2682	2536	2702
mTF_LIB_298	Pou5f2	ATTAATGGTGCGACCAAGTATGG	975	579	938	994	1196	897
mTF_LIB_299	Pou5f2	TTAATGGTGCGACCAAGTATGGG	785	537	918	1040	908	932
mTF_LIB_300	Pou5f2	ATGTTGGGGTGTCAACTTCCAGG	1101	667	1266	1792	1799	1410
mTF_LIB_301	Pou5f2	CCACCACTATTGCCTGAGAGAGG	1225	754	973	1410	1389	997
mTF_LIB_302	Pou5f2	TCACCTTATGAATTCCGAGGTGG	786	417	1022	1186	1045	1060
mTF_LIB_303	Pou5f2	TCCTCACCTTATGAATTCCGAGG	969	336	1080	1579	1174	1154
mTF_LIB_304	Zfp141	GAAGAACCCTACATTGCAAAAGG	984	616	726	845	859	868
mTF_LIB_305	Zfp141	GTTAGAGATCTACAGTATCCTGG	296	291	798	1016	1044	974
mTF_LIB_306	Zfp141	TCAAGATAGGTGAGTAGCTCTGG	390	55	260	376	287	334
mTF_LIB_307	Zfp141	TGATGGCTTTCACGTCCTACTGG	908	1030	1143	1652	1851	1304
mTF_LIB_308	Zfp141	CTACAGTATCCTGGTCTCTGTGG	587	441	689	737	917	680
mTF_LIB_309	Zfp141	TAGTCCTATCTTTAGGAAGTTGG	522	326	835	1473	946	989
mTF_LIB_310	Zfp141	TAGGACGTGAAAGCCATCATTGG	1084	964	961	1280	997	1106
mTF_LIB_311	Zfp977	ACCACTCCTCCCGAGTGAAGTGG	615	291	747	800	830	896
mTF_LIB_312	Zfp977	GTGGACATGAACATCATCAAAGG	1013	843	923	1424	1374	936
mTF_LIB_313	Zfp977	TGTTCATGTCCACTTCACTCGGG	1198	877	949	1315	1506	1084
mTF_LIB_314	Zfp977	ATGTTCATGTCCACTTCACTCGG	1408	832	1028	1159	1277	1243
mTF_LIB_315	Zfp977	TAGATACTTGAGCTTTAAATAGG	579	468	608	836	787	784
mTF_LIB_316	Zfp977	TGTAAAGTCTCTTCTGAGATGGG	940	889	905	1110	1420	1055
mTF_LIB_317	Zfp977	GTACTACTTTATGGCTTTGAAGG	764	466	705	842	1237	897
mTF_LIB_318	Zfp963	CTCACAGGGGGTCTCTGACATGG	1060	477	862	1079	1189	1017
mTF_LIB_319	Zfp963	CGAGTCACTCATCCTCTGATAGG	875	350	673	890	735	702
mTF_LIB_320	Zfp963	AGGTCGAAGAAACTCTGACATGG	511	259	716	615	831	822
mTF_LIB_321	Zfp963	ATCTTCTGTCCTCTCACAGGGGG	1319	645	1177	1550	1365	1361
mTF_LIB_322	Zfp963	CGCTCACGTGGTTTATAACAGGG	906	293	663	605	594	666
mTF_LIB_323	Zfp963	GCTCACGTGGTTTATAACAGGGG	673	263	873	890	727	915
mTF_LIB_324	Zfp963	TCGAAGCCTTCCCACATATATGG	643	228	702	883	638	614
mTF_LIB_325	Gm2381	GTGGTAAAGCCTTTGTACAAAGG	592	573	697	1009	1037	807
mTF_LIB_326	Gm2381	AAGATAACTCCTTTGTACAAAGG	1111	788	943	1080	1207	976
mTF_LIB_327	Gm2381	GTAATAAAGCCTATCCACGCCGG	572	245	899	1297	1817	1083
mTF_LIB_328	Gm2381	AGAAATAAAAGAAGAGATACTGG	360	373	673	843	718	747
mTF_LIB_329	Gm2381	GAGACAACTCCGGCGTGGATAGG	321	205	675	701	712	685
mTF_LIB_330	Gm2381	TTTCGGAGACAACTCCGGCGTGG	1877	869	1768	2551	2509	2192
mTF_LIB_331	Gm9376	CTATGTGTACATAATTTACCTGG	593	397	696	880	810	882
mTF_LIB_332	Gm9376	ATCTGACAACGGAAAACTGAAGG	1130	836	787	1155	1309	937
mTF_LIB_333	Gm9376	TATGTGTACATAATTTACCTGGG	552	503	674	511	481	607
mTF_LIB_334	Gm9376	CCTGGGTCCTCTCCAGTCTCAGG	901	388	969	1337	1505	1055
mTF_LIB_335	Gm9376	CCTGAGACTGGAGAGGACCCAGG	991	526	616	935	958	853
mTF_LIB_336	Gm9376	ACACATAGAAGATCTGACAACGG	684	584	816	690	660	793
mTF_LIB_337	Gm9376	TGACAACGGAAAACTGAAGGAGG	1101	250	789	910	947	925
mTF_LIB_338	Zfp964	TTCTCCCAGGATTTATACAATGG	441	321	812	1306	1088	1049
mTF_LIB_339	Zfp964	TACAATGGTCTTCCAAGTTCTGG	1161	753	799	929	1235	921
mTF_LIB_340	Zfp964	TATCGTAGCGAGGCTCCTGCAGG	1199	588	993	1508	1530	1329
mTF_LIB_341	Zfp964	ATCACCTTCATTCTCACAGAAGG	1313	739	1145	1687	1827	1259
mTF_LIB_342	Zfp964	GAAGACCATTGTATAAATCCTGG	676	353	625	882	949	696
mTF_LIB_343	Zfp964	CAGACCTTCTGTGAGAATGAAGG	668	510	726	820	751	859
mTF_LIB_344	Zfp964	CCACATACTGTGATCCCATGGGG	1482	471	1206	1719	1402	1564
mTF_LIB_345	Yy2	ATATCACCGATATTATCCGGTGG	675	327	915	984	1080	972
mTF_LIB_346	Yy2	GGATAATATCGGTGATATCGAGG	1056	763	859	1186	1121	935
mTF_LIB_347	Yy2	TAATATCGGTGATATCGAGGCGG	1076	1185	1207	1297	1242	1302
mTF_LIB_348	Yy2	TTCGATGGTTTGGCCTACGCTGG	831	421	1011	1611	2013	1257
mTF_LIB_349	Yy2	TGATATCGAGGCGGTTTCTCTGG	1515	853	1112	1299	1219	1333
mTF_LIB_350	Yy2	TCGATATCACCGATATTATCCGG	610	458	654	739	589	503
mTF_LIB_351	Yy2	CTGCTGCCACCGGATAATATCGG	606	293	667	515	472	657
mTF_LIB_352	Gm17067	TCATTGTGGTTCTCTCCAGCAGG	647	312	671	1165	1400	804
mTF_LIB_353	Gm17067	TGTGGTAAGGCCTTTGCACAAGG	761	292	882	993	1153	1065
mTF_LIB_354	Gm17067	TCATGTACTCGAAGATAGCTGGG	167	169	334	456	283	363
mTF_LIB_355	Gm17067	TTCATGTACTCGAAGATAGCTGG	787	342	464	453	560	598
mTF_LIB_356	2610021A01Rik	ACCCTCCATTGCAGGCATAAAGG	676	226	669	868	967	723
mTF_LIB_357	2610021A01Rik	TCCTTTATGCCTGCAATGGAGGG	1250	678	881	1167	1152	884
mTF_LIB_358	2610021A01Rik	TAACTCCTTTATGCCTGCAATGG	539	486	847	1316	1362	1214
mTF_LIB_359	2610021A01Rik	GTTAGAGATCTACAGCATTCTGG	625	171	536	670	504	591
mTF_LIB_360	2610021A01Rik	GCAGGCATAAAGGAGTTAAAAGG	524	478	500	584	569	499
mTF_LIB_361	2610021A01Rik	CTACAGCATTCTGGTCTCTGTGG	383	559	492	478	544	611
mTF_LIB_362	2610021A01Rik	TGAATACCGCCACAGATACCAGG	1440	1108	836	1205	1209	1046
mTF_LIB_363	Gm5141	CATGTCCCAGTCTTCTTAAAAGG	752	462	534	704	558	604
mTF_LIB_364	Gm5141	GTTTATATTCATACTGTTTCTGG	451	86	508	373	447	457
mTF_LIB_365	Gm5141	TTTGGGCATGACTGTGAGCATGG	993	748	1062	1133	1220	1086
mTF_LIB_366	Gm5141	GTCTTTGGAGACTATATTTAAGG	809	410	541	760	703	539
mTF_LIB_367	Gm5141	TCTTTGGAGACTATATTTAAGGG	668	218	696	749	695	738
mTF_LIB_368	Gm5141	GAGACTATATTTAAGGGAAAAGG	535	119	626	876	839	665
mTF_LIB_369	Gm5141	TGCAGTGAATAACTTCAGAGGGG	596	341	775	1025	969	926
mTF_LIB_370	Gm17655	AGAGCATTCTGACATACAAAGGG	499	494	759	889	905	777
mTF_LIB_371	Gm17655	TAGTCGAAGTTGATTATGAGAGG	1013	561	1107	1407	1479	1076
mTF_LIB_372	Gm17655	GAGAGGACCAAGTTGTGCATAGG	770	352	982	778	1181	947
mTF_LIB_373	Gm17655	AAGAGCATTCTGACATACAAAGG	800	328	734	877	1061	875
mTF_LIB_374	Gm17655	AAGTTGATCACGATAAGCAAAGG	925	671	857	1401	1141	908
mTF_LIB_375	Gm6871	GTGTAGGAAGGGGCTTCACCAGG	990	867	812	1198	1378	1095
mTF_LIB_376	Gm6871	TGGAAGAATGATGCACATGCAGG	665	576	599	999	837	778
mTF_LIB_377	Gm6871	CACATGCAGGCTTGAGCTCCTGG	543	251	757	1500	1179	898
mTF_LIB_378	Gm6871	CCACACCTATCTCATCTGAAAGG	1295	750	1003	1594	1414	1059
mTF_LIB_379	Gm6871	CCTTTCAGATGAGATAGGTGTGG	1008	597	998	1255	1267	924
mTF_LIB_380	Gm6871	TGTGCATCATTCTTCCATACAGG	514	415	698	995	880	1076
mTF_LIB_381	Gm6871	CAAATGTGACATGTGTAGGAAGG	576	278	817	1018	927	829
mTF_LIB_382	Zscan4d	ATGGGGACATCCGCAGGAGTCGG	424	259	571	588	550	638
mTF_LIB_383	Zscan4d	CCAGTCATCATGTAGACTTCCGG	1142	529	734	678	568	731
mTF_LIB_384	Zscan4d	CCGGAGTGCTCCGACTCCTGCGG	1054	613	1376	1688	1725	1549
mTF_LIB_385	Zscan4d	CCGCAGGAGTCGGAGCACTCCGG	1313	652	797	1445	1409	1148
mTF_LIB_386	Zscan4d	TATCATTCTGAGCCTGAGGAGGG	1022	582	913	1238	1193	1212
mTF_LIB_387	Zscan4d	TTTACTCCATCTCATAGTTCTGG	351	327	433	762	599	483
mTF_LIB_388	Zscan4d	TGCACACCAGAACTATGAGATGG	800	521	947	1379	1424	1127
mTF_LIB_389	Zfp493	GTCGTTCCAGAAATGTGATCAGG	580	381	516	494	576	578
mTF_LIB_390	Zfp493	TGGAACGACGACCAGAGCCTTGG	262	266	431	642	424	561
mTF_LIB_391	Zfp493	AAATGTGATCAGGTGTGGCTTGG	1006	241	681	1003	1150	933
mTF_LIB_392	Zfp493	GCAAGTGTAGGCACATACCCAGG	511	384	601	1337	1423	914
mTF_LIB_393	Zfp493	TGCAGAGGAGCGTGAATGTCTGG	573	633	678	638	1101	786
mTF_LIB_394	Zfp493	ACTGCTGTCATTCAGAGATGTGG	1129	355	1039	1256	1282	1192
mTF_LIB_395	Zfp493	GTCTTCACATTCCAAGGCTCTGG	207	232	246	367	375	366
mTF_LIB_396	Zfp712	AAGAGAACCCTGGAATGTGAAGG	1104	625	805	1830	1608	1044
mTF_LIB_397	Zfp712	CAACAACATAAAATTCGTCCTGG	1029	296	1147	1222	1270	1168
mTF_LIB_398	Zfp712	CAGTGTTGACCGAACATTAAAGG	539	468	726	748	797	757
mTF_LIB_399	Zfp712	GTGGCAAGTCCTTTAATGTTCGG	502	397	643	781	1197	806
mTF_LIB_400	Zfp712	GCAGCTTCCTTCACATTCCAGGG	914	622	957	1230	1350	1069
mTF_LIB_401	Zfp712	TGCAGCTTCCTTCACATTCCAGG	1325	743	1132	1652	1225	1333
mTF_LIB_402	Zfp712	AATTCTTTGGTGTCGTGTACGGG	685	555	1076	1412	1509	1286
mTF_LIB_403	Pou3f1	ACCGCGCAGTATCTGCCGCGGGG	478	477	425	672	622	609
mTF_LIB_404	Pou3f1	GCCCCGCGGCAGATACTGCGCGG	862	489	856	1332	1200	1022
mTF_LIB_405	Pou3f1	CCGCGGCAGATACTGCGCGGTGG	1355	498	1247	1866	1655	1362
mTF_LIB_406	Pou3f1	CCACCGCGCAGTATCTGCCGCGG	1256	804	1069	1339	1205	1126
mTF_LIB_407	Pou3f1	CTTCTGCACTTCGCGGTACGCGG	862	398	1382	1366	1683	1511
mTF_LIB_408	Pou3f1	CGGCAGATACTGCGCGGTGGTGG	648	329	797	909	936	844
mTF_LIB_409	Pou3f1	CACCGCGCAGTATCTGCCGCGGG	1106	886	1127	1096	1132	1173
mTF_LIB_410	Gm15446	CCATATTGAATACCTTCGAAGGG	1150	724	953	1049	1290	1255
mTF_LIB_411	Gm15446	CCCTTCGAAGGTATTCAATATGG	828	316	853	1073	1121	945
mTF_LIB_412	Gm15446	ACTGGAGAGAAACCCTTCGAAGG	1115	634	1099	1522	1589	1099
mTF_LIB_413	Gm15446	ACCATATTGAATACCTTCGAAGG	776	763	857	887	888	911
mTF_LIB_414	Gm15446	AACATGAAAGAGTTCATACTGGG	327	197	405	401	520	467
mTF_LIB_415	Zfp882	TGCTGAATTCTTCCCAAAAGAGG	1102	468	991	1099	1415	1103
mTF_LIB_416	Zfp882	CCGCACTTCTTACATGTGCCTGG	1067	830	984	1262	1143	1261
mTF_LIB_417	Zfp882	TAGTCAGTCTGAACTGAAATGGG	669	388	645	863	941	750
mTF_LIB_418	Zfp882	CCAGGCACATGTAAGAAGTGCGG	758	610	1146	1601	1544	1460
mTF_LIB_419	Zfp882	TATGGCAGCCAAATTCCTGAAGG	1164	996	1096	1465	1574	1269
mTF_LIB_420	Zfp882	GCAGGAAACCTTCAGGAATTTGG	515	316	630	662	741	629
mTF_LIB_421	Zfp882	TTCATGGCGACGAAGGCCACTGG	1621	834	1440	1619	1884	1490
mTF_LIB_422	Zfp111	TTGTTGACGCAACAGGATTAAGG	682	353	818	744	650	849
mTF_LIB_423	Zfp111	ATGGAGATTGTTGACGCAACAGG	1254	706	1038	1969	2269	1340
mTF_LIB_424	Zfp111	TCAACAATCTCCATCTTATTTGG	583	555	683	852	591	737
mTF_LIB_425	Zfp111	AGAAGCTGTAATCAACACTCAGG	803	269	586	670	680	624
mTF_LIB_426	Zfp111	CTATCCTCAGAATCCCGGGGAGG	1042	429	916	1170	1126	1089
mTF_LIB_427	Zfp111	GGTATCAGAAGAGCCTCCCCGGG	516	248	590	783	996	744
mTF_LIB_428	Zfp111	AGAGCCTCCCCGGGATTCTGAGG	1894	817	1149	1595	1868	1326
mTF_LIB_429	Gm4969	GCTCTCGAAGCTTGTTCGTGTGG	1558	817	1513	2236	1739	1593
mTF_LIB_430	Gm4969	CACGAACAAGCTTCGAGAGCTGG	1140	529	639	835	998	788
mTF_LIB_431	Gm4969	TGTAGTGCAGGACACGCAACAGG	723	533	963	1498	1310	1267
mTF_LIB_432	Gm4969	GATCTCCAAGTCCTACTGACAGG	964	572	965	1409	1128	981
mTF_LIB_433	Gm4969	CGGGTAAACTTCTTCTTTCGAGG	1200	793	1153	1211	1477	1251
mTF_LIB_434	Gm4969	TAGAGAGCGTCGAGGATTATAGG	747	268	700	771	841	779
mTF_LIB_435	Gm4969	CCAGGTTTGAACCCATCTGCTGG	1438	773	1603	1684	2175	1997
mTF_LIB_436	Ascl4	TGTACGTAGCGCGGACGGCAGGG	825	541	557	480	582	677
mTF_LIB_437	Ascl4	GGCGCTGTACGTAGCGCGGACGG	787	265	544	757	636	623
mTF_LIB_438	Ascl4	CGCGCTACGTACAGCGCCGCTGG	259	126	595	596	653	571
mTF_LIB_439	Ascl4	GCGCTACGTACAGCGCCGCTGGG	279	26	428	424	314	441
mTF_LIB_440	Ascl4	CAGCGGCGCTGTACGTAGCGCGG	734	403	647	688	576	766
mTF_LIB_441	Ascl4	CTGTACGTAGCGCGGACGGCAGG	883	492	863	1115	1130	989
mTF_LIB_442	Ascl4	ATGGAAAAACGCAGATCGGCCGG	831	815	975	1606	1336	1141
mTF_LIB_443	AC168977.1	CCAGGGAGAGGCACAGCTCGGGG	393	325	744	885	701	791
mTF_LIB_444	AC168977.1	GCCTCTCCCTGGCTGCATTCAGG	336	353	685	548	697	762
mTF_LIB_445	AC168977.1	CCCCGAGCTGTGCCTCTCCCTGG	953	445	1080	1090	1165	1026
mTF_LIB_446	AC168977.1	TTTCCTTCCTGAATGCAGCCAGG	761	307	813	951	898	875
mTF_LIB_447	AC168977.1	GCCAGGGAGAGGCACAGCTCGGG	326	85	339	170	313	308
mTF_LIB_448	AC168977.1	ACAACATATAACGCCCTTCCAGG	997	382	1083	1375	1150	1204
mTF_LIB_449	AC168977.1	CTCCCTGGCTGCATTCAGGAAGG	777	709	938	1189	979	1021
mTF_LIB_450	Zglp1	TGGAGACTTGACGCGCCGGCAGG	813	442	964	1074	1297	1261
mTF_LIB_451	Zglp1	GACGCGCCGGCAGGAACTTCTGG	1341	1123	952	1302	1016	1075
mTF_LIB_452	Zglp1	TCGACTCTTCCGGAGCGACTCGG	380	301	541	616	672	729
mTF_LIB_453	Zglp1	GAAGAGTCGACCCCCCGCGCTGG	1313	916	1804	2245	2291	2017
mTF_LIB_454	Zglp1	GTCTGGACACCGAGTCGCTCCGG	358	159	211	273	281	405
mTF_LIB_455	Zglp1	AGGCTGGAGACTTGACGCGCCGG	2005	970	1957	2420	2229	2190
mTF_LIB_456	Zglp1	GTGGCGCCAGAAGTTCCTGCCGG	1156	608	1170	1580	1690	1455
mTF_LIB_457	Rhox3c	AGACTGATCTTGAAGCTCTGTGG	311	164	407	265	282	397
mTF_LIB_458	Rhox3c	AGAGCTTCAAGATCAGTCTACGG	711	430	1022	1222	1395	1028
mTF_LIB_459	Rhox2g	TGCCTGAATTCCTTCACGGTTGG	828	536	808	906	1225	880
mTF_LIB_460	Rhox2g	TTGGTGCCTGAATTCCTTCACGG	1054	566	1040	1250	1162	1223
mTF_LIB_461	Rhox2g	TGCCAACCGTGAAGGAATTCAGG	545	297	609	595	589	717
mTF_LIB_462	Rhox2g	AAAGTGTCTGGCAAGATCCATGG	832	341	980	850	850	949
mTF_LIB_463	Rhox2g	AAGTGTCTGGCAAGATCCATGGG	558	461	755	1175	1118	825
mTF_LIB_464	Rhox2h	GGGCCGGCTGCGCCTGTAGCAGG	286	286	499	505	563	476
mTF_LIB_465	Rhox2h	AGAATTAAGTGCAGGTGGGCCGG	334	363	730	1007	654	764
mTF_LIB_466	Rhox2h	AGGCCTGCTACAGGCGCAGCCGG	675	388	630	1270	1215	844
mTF_LIB_467	Rhox2h	TGCGCCTGTAGCAGGCCTCATGG	758	341	729	850	868	865
mTF_LIB_468	Rhox2h	TTATCCATGAGGCCTGCTACAGG	1370	884	1182	2015	1704	1510
mTF_LIB_469	Rhox2h	AGTTGTGTCGCCAAAGGTGCCGG	1435	893	1240	1746	2023	1770
mTF_LIB_470	Rhox2h	CATTGAAGTTGTGTCGCCAAAGG	1333	938	1279	1751	2012	1425
mTF_LIB_471	Hoxa3	GATCGCTGAGCTGTCGTAGTAGG	703	517	872	1255	1414	942
mTF_LIB_472	Hoxa3	TACGACAGCTCAGCGATCTACGG	474	224	436	380	369	500
mTF_LIB_473	Hoxa3	ATACGCGCCGTCCGCCGCTCTGG	1299	637	1288	1417	1608	1666
mTF_LIB_474	Hoxa3	TACGCGCCGTCCGCCGCTCTGGG	872	211	642	687	798	840
mTF_LIB_475	Hoxa3	CGGCGCGTATGGCTGCTGACTGG	702	293	936	902	1041	1022
mTF_LIB_476	Hoxa3	TCGATGGTACTCAACGCCATCGG	586	562	960	1077	729	866
mTF_LIB_477	Hoxa3	AGAGCGGCGGACGGCGCGTATGG	777	555	958	1256	1412	1178
mTF_LIB_478	Zfx	GCTGGTGCTACACACATGGATGG	495	689	744	1083	726	804
mTF_LIB_479	Zfx	ATCGGGAACATAGTTATGTACGG	698	458	740	663	1005	846
mTF_LIB_480	Zfx	AGGAGCTGGTGCTACACACATGG	861	648	839	1039	1142	901
mTF_LIB_481	Zfx	GGTTTATGTGTCAGATGTTGTGG	1077	625	1433	1904	1794	1457
mTF_LIB_482	Zfx	ATGTTCCGGCATAGATATTGAGG	229	197	351	276	346	407
mTF_LIB_483	Zfx	ATAGTTATGTACGGTTATGTCGG	577	785	1061	974	1046	1108
mTF_LIB_484	Zfx	CATCATCCCTGAACAAGTGCTGG	1008	492	915	1082	1152	1081
mTF_LIB_485	Prdm12	CGCCTAGCACGTTGCGCCATCGG	777	239	805	1467	1106	797
mTF_LIB_486	Prdm12	GGCCGATGGCGCAACGTGCTAGG	679	436	607	774	802	665
mTF_LIB_487	Prdm12	AAAAACGGCCTTCACGGCCGAGG	839	264	563	684	619	655
mTF_LIB_488	Prdm12	CGCCAGGACCTCGGCCGTGAAGG	917	575	1013	1239	1185	1212
mTF_LIB_489	Prdm12	CGTGCTAGGCGAACAGCTGCTGG	1358	724	1503	1719	1397	1645
mTF_LIB_490	Prdm12	ACAGTTTCTTATATGGCCGATGG	497	467	586	905	664	637
mTF_LIB_491	Prdm12	GAAACTGTGCAGGATGTCGGAGG	1129	683	960	1163	996	1077
mTF_LIB_492	Hoxd3	CGTAGCCTCCAAAGAGTCCTGGG	524	105	593	630	575	565
mTF_LIB_493	Hoxd3	GCTGCATACTACGAGAACCCAGG	706	405	586	790	740	601
mTF_LIB_494	Hoxd3	CCGTAGCCTCCAAAGAGTCCTGG	891	660	913	1278	1032	1177
mTF_LIB_495	Hoxd3	TACGAGAACCCAGGACTCTTTGG	505	346	325	386	245	342
mTF_LIB_496	Hoxd3	AATGGTAGCTGTATGAGACCTGG	566	343	654	733	810	752
mTF_LIB_497	Hoxd3	ACTTGGGTAATCACTGTCCAGGG	815	302	878	1160	1309	1110
mTF_LIB_498	Hoxd3	TGAGCAGGGTCAGCTGACCCTGG	625	350	558	746	706	651
mTF_LIB_499	Zfp664	AGAAAAATTCCCTGCACATGGGG	1178	573	1275	1673	1650	1464
mTF_LIB_500	Zfp664	GAGAAAAATTCCCTGCACATGGG	945	902	912	1225	1207	1106
mTF_LIB_501	Zfp664	TCTACAAGTGCCCCATGTGCAGG	817	357	1035	1269	825	1133
mTF_LIB_502	Zfp664	ATTCATTGGCGAGACCACACAGG	954	934	1340	1431	1206	1421
mTF_LIB_503	Zfp664	CTACAAGTGCCCCATGTGCAGGG	740	375	965	978	747	1026
mTF_LIB_504	Zfp664	ATCACATTTGTCACATTTATGGG	627	350	831	1750	1471	986
mTF_LIB_505	Zfp664	TAAATGTGACGATTGCGGTAAGG	721	563	1021	1270	1158	1003
mTF_LIB_506	D130040H23Rik	GCACAACACAGTCATCTTCAAGG	978	433	911	1241	1183	1125
mTF_LIB_507	D130040H23Rik	AAAATTCTAGAATACATAGAAGG	771	318	500	822	818	574
mTF_LIB_508	D130040H23Rik	CGCATTCCTTACATTTGTAGGGG	1352	374	995	1349	1422	1003
mTF_LIB_509	D130040H23Rik	GGGCATGAAAGAATTCTTACTGG	512	212	552	590	575	637
mTF_LIB_510	D130040H23Rik	AAGACTACTGTGACATATAAAGG	990	672	773	710	814	734
mTF_LIB_511	D130040H23Rik	ATATTCTACAGAATATAATCAGG	467	142	417	442	556	483
mTF_LIB_512	D130040H23Rik	TATGAATTATGTAAGCAATATGG	852	450	779	885	810	790
mTF_LIB_513	Mef2b	TCTCACGAATTCTAGACCAAAGG	507	357	523	895	903	740
mTF_LIB_514	Mef2b	GCGCGCTGTTGAAGATGATCAGG	526	242	487	899	715	561
mTF_LIB_515	Mef2b	CGCTGCTCGCATACTGGAAGAGG	617	515	620	614	673	561
mTF_LIB_516	Mef2b	CGCGCTGTTGAAGATGATCAGGG	1087	717	731	1073	1229	796
mTF_LIB_517	Mef2b	GGTCTAGAATTCGTGAGATCTGG	413	277	429	497	501	492
mTF_LIB_518	Mef2b	GCACGAGAGCCGCACCAACGCGG	589	346	854	1107	1137	997
mTF_LIB_519	Mef2b	TGCGAGCAGCGACATGGACCGGG	1115	675	639	529	615	702
mTF_LIB_520	Gm14139	CTGGACAGAGACCATATGAATGG	1022	378	690	740	766	776
mTF_LIB_521	Gm14139	TTATGGCATTTAAGAGAACTGGG	506	209	539	668	687	691
mTF_LIB_522	Gm14139	ATGCTAAATCTTTACCACACTGG	1186	623	1026	1444	1571	1282
mTF_LIB_523	Gm14139	TTTATGGCATTTAAGAGAACTGG	688	483	709	1370	1142	894
mTF_LIB_524	Gm14124	TTGCAAAGTCTTTCCCACACTGG	1107	621	1210	1739	1421	1362
mTF_LIB_525	Gm14124	GAAGATGTTCTTCCGTATTATGG	639	430	679	1020	1065	852
mTF_LIB_526	Gm14124	CTTATGGTACTGAAGATAACTGG	852	434	791	1100	1115	889
mTF_LIB_527	Gm14124	AAAGCCTTTGCATGTTCAACTGG	1268	586	1479	1768	2039	1680
mTF_LIB_528	Gm14124	TACCATAAGAGAGTTCGTACAGG	969	394	858	1269	1277	956
mTF_LIB_529	Gm14124	CCCACACTGGTTACACGCATAGG	729	539	767	1498	950	805
mTF_LIB_530	Gm14124	CCACACTGGTTACACGCATAGGG	275	208	494	609	634	448
mTF_LIB_531	Zfp456	GTCTTGAAGAGGTAGAGGAGGGG	740	545	846	882	892	859
mTF_LIB_532	Zfp456	TCATTGTCTTGAAGAGGTAGAGG	1021	596	833	1695	1820	1153
mTF_LIB_533	Zfp456	TGTCTTGAAGAGGTAGAGGAGGG	525	357	652	597	782	737
mTF_LIB_534	Zfp456	ATTTGCTCATTGTCTTGAAGAGG	974	934	1251	1362	1428	1369
mTF_LIB_535	Zfp456	CACACAATCTTCATATGTGTAGG	1060	716	848	1444	1392	1051
mTF_LIB_536	Zfp456	TTGTCTTGAAGAGGTAGAGGAGG	1138	668	1173	1894	1871	1572
mTF_LIB_537	Zfp456	TTTCTTATCACTCAGCCTTTAGG	448	469	792	1290	1329	1056
mTF_LIB_538	Zfp429	GGAGCGGCCACTGTGTACCCAGG	514	595	672	769	597	638
mTF_LIB_539	Zfp429	GACACATTCTTCATACATGTAGG	766	483	827	1241	1468	925
mTF_LIB_540	Zfp429	GATACACAAGGCAGTTCATACGG	937	663	758	903	1112	859
mTF_LIB_541	Zfp429	TCCTGAAGCGGTAGAGGAGGGGG	557	289	706	681	761	835
mTF_LIB_542	Zfp429	GGATATGAAGAGACAAGGAGCGG	370	183	566	656	630	599
mTF_LIB_543	Zfp429	TCCCCCTCCTCTACCGCTTCAGG	1004	444	1028	1275	1477	1223
mTF_LIB_544	Zfp429	GGTTTGTCTTCAGAGTGAATTGG	529	265	574	561	582	608
mTF_LIB_545	Gm14443	GTTGTAAAACCTGTACTGTAAGG	732	567	680	943	1137	790
mTF_LIB_546	Gm14443	GAGGTCACTCCTTACAGTACAGG	792	570	830	1135	1328	1055
mTF_LIB_547	Gm14305	GAGAGTCCTCCAAATACATAAGG	243	183	338	783	731	382
mTF_LIB_548	Gm14305	AGAGTCCTCCAAATACATAAGGG	381	536	509	795	524	633
mTF_LIB_549	Gm14295	AAGATTACTGCTATGTGAAAAGG	701	313	939	1408	1274	1125
mTF_LIB_550	Gm14295	TAGGTATTTGCTTATGTATTCGG	599	454	767	1065	1087	920
mTF_LIB_551	Gm14295	ATACATAAGCAAATACCTACAGG	659	699	855	1072	1057	1014
mTF_LIB_552	Gm14295	TCATAGGGTCTCTCTCCTGTAGG	739	261	846	1094	916	926
mTF_LIB_553	Gm14401	CAAGGTGATAATCCCTTTGCAGG	393	208	868	868	924	802
mTF_LIB_554	Gm14409	GCACATAGGTTACATTCATAGGG	905	608	682	1528	1173	882
mTF_LIB_555	Gm14409	AGCACATAGGTTACATTCATAGG	630	331	573	948	1103	810
mTF_LIB_556	Gm14409	CCTGCAAAACTTTAGCACATAGG	563	437	687	1124	718	753
mTF_LIB_557	Gm14412	CTATAGCTGTGAGATTTCTATGG	374	224	489	607	547	638
mTF_LIB_558	Gm14412	AATCATAAACAAAAACATACAGG	482	420	458	508	740	615
mTF_LIB_559	Gm14412	CATAGAAATCTCACAGCTATAGG	214	160	253	290	358	273
mTF_LIB_560	Gm14412	AGGTATGAAATAAAACATACTGG	450	228	485	431	524	443
mTF_LIB_561	Gm14418	TGTTCGCTTATGTATTTGGGGGG	1228	550	1368	1620	1460	1448
mTF_LIB_562	Gm14418	GAGAGTATAGCTTATTGCAAAGG	639	167	531	629	490	556
mTF_LIB_563	Zfp970	GTTCGCTTATGGATTTGGAGAGG	1097	680	1331	1706	1956	1609
mTF_LIB_564	Zfp970	GCACAAAGTGGTACTCTCCAAGG	714	735	834	993	1272	993
mTF_LIB_565	Gm14326	CAGGAGAGAAACCCTATGAATGG	645	280	599	695	800	654
mTF_LIB_566	Zfp541	CGCTTAAGCCAGCGTAGAGCAGG	256	213	240	251	265	284
mTF_LIB_567	Zfp541	CTACGCTGGCTTAAGCGGTTTGG	341	201	558	729	656	689
mTF_LIB_568	Zfp541	TGACACACTCAACCGGGACCTGG	764	340	755	919	873	978
mTF_LIB_569	Zfp541	ACACGGGACCTGCTCTACGCTGG	1080	868	1099	1261	1570	1462
mTF_LIB_570	Zfp541	ACTGCAGTGACACACTCAACCGG	1366	879	1423	1818	2085	1969
mTF_LIB_571	Zfp541	CTGCTCTACGCTGGCTTAAGCGG	1048	797	767	970	970	931
mTF_LIB_572	Zfp541	ACTGTCCTTCCCCGAGTATAGGG	477	292	639	902	701	680
mTF_LIB_573	Zfp59	ATGGCTGTGAATGAAGAAACAGG	741	399	671	919	857	642
mTF_LIB_574	Zfp59	ATAGTACATTCCATGGACTACGG	1252	855	831	879	846	882
mTF_LIB_575	Zfp59	CATGTCTTGAGAATTAGTGCTGG	943	405	752	870	832	854
mTF_LIB_576	Zfp59	CTGTGAATGAAGAAACAGGCAGG	485	237	524	806	744	538
mTF_LIB_577	Zfp59	TTGTGGGTCAGTGACATTTAGGG	955	390	779	919	900	818
mTF_LIB_578	Zfp59	CAGCACTAATTCTCAAGACATGG	943	354	930	940	997	881
mTF_LIB_579	Zfp59	CTTCCTTGTTAGTAATCTGTTGG	610	322	784	1352	1146	1036
mTF_LIB_580	Zfp566	GGGCCTCACATCTTGACTCCAGG	655	466	686	846	711	636
mTF_LIB_581	Zfp566	ATCCGCGCTGTCTCTCACGGTGG	1375	878	1293	1387	1521	1418
mTF_LIB_582	Zfp566	CCTTCTTCAGGAATAACTTCTGG	432	240	751	1140	987	736
mTF_LIB_583	Zfp566	AATGAGGAAGCTCACGAGACAGG	1181	510	856	1050	1312	1133
mTF_LIB_584	Zfp566	GAGATCCGCGCTGTCTCTCACGG	640	526	751	986	1068	901
mTF_LIB_585	Zfp566	CAGCGCAGTGGGAGATAATGAGG	646	307	900	1429	1574	1052
mTF_LIB_586	Zfp566	TGAGATAGAGACAGCGCAGTGGG	690	326	591	534	688	594
mTF_LIB_587	E430018J23Rik	CGCCGCGGATGGCCCCGGAAAGG	560	262	707	1209	1376	1038
mTF_LIB_588	E430018J23Rik	GCCGCGGATGGCCCCGGAAAGGG	362	141	467	545	802	469
mTF_LIB_589	E430018J23Rik	GCCCTTTCCGGGGCCATCCGCGG	382	655	757	906	810	818
mTF_LIB_590	E430018J23Rik	CCCCGGAAAGGGCCTCCGCTTGG	710	419	604	825	917	772
mTF_LIB_591	E430018J23Rik	CCAAGCGGAGGCCCTTTCCGGGG	1785	655	1636	2781	2841	1946
mTF_LIB_592	E430018J23Rik	GGCCTGCATTCCTTAAGCCTGGG	534	108	362	432	356	389
mTF_LIB_593	E430018J23Rik	TGGCCTGCATTCCTTAAGCCTGG	743	466	567	1297	951	835
mTF_LIB_594	Zfp995	TTGCATGTGTCCTAAATTTGAGG	1600	545	1217	1928	1814	1442
mTF_LIB_595	Zfp995	TTTAGAAGGTGTACTTTCAGTGG	910	797	1363	2146	1915	1316
mTF_LIB_596	Zfp995	GCTCGTGGACAATATGCTGTAGG	524	195	466	628	881	576
mTF_LIB_597	Zfp995	CTTGGATATTTACATGCTCGTGG	459	311	649	678	926	860
mTF_LIB_598	Zfp995	TCAGATGTATCATACAGGCAAGG	704	448	952	1352	1361	904
mTF_LIB_599	Zfp995	ACAAATTTAAACAGTTTGCATGG	725	277	762	1156	985	813
mTF_LIB_600	Zfp990	GTGAAACGAAACAATATTGGAGG	690	458	840	1266	884	873
mTF_LIB_601	Zfp990	TAAGATGGATCTGATGGGTAAGG	590	448	854	958	1071	965
mTF_LIB_602	Zfp990	TGAAACGAAACAATATTGGAGGG	679	189	761	886	1297	1005
mTF_LIB_603	Zfp990	GGATTCTCAAATTAAAGTTGTGG	402	343	652	1076	946	675
mTF_LIB_604	Zfp990	AAGATGGGATTTGTGGGTAAAGG	1673	1070	1086	1807	2188	1335
mTF_LIB_605	Zfp990	GATTCTCAAATTAAAGTTGTGGG	389	337	632	685	482	589
mTF_LIB_606	Zfp990	ATTATTAAGATGGCATTTGTGGG	714	387	864	1768	1161	990
mTF_LIB_607	Zfp982	TTCCACGGCCACATCCTTGAAGG	1773	872	1168	2169	2183	1445
mTF_LIB_608	Zfp982	CATTTCATATGTGCAAAGTGTGG	894	489	1236	1791	2148	1565
mTF_LIB_609	Zfp982	ATTTCATATGTGCAAAGTGTGGG	403	285	667	666	679	732
mTF_LIB_610	Zfp982	GTACTGGCTGTCTTCATCCAAGG	404	380	814	903	806	935
mTF_LIB_611	Zfp982	TGTGGCCGTGGAATTCTCACTGG	1337	496	1446	1766	1566	1559
mTF_LIB_612	Zfp982	TTTGTGAGGTACACAATGGGGGG	1175	391	847	1216	1219	1012
mTF_LIB_613	Zfp982	GGCCGTGGAATTCTCACTGGAGG	664	616	961	1192	1203	990
mTF_LIB_614	Zfp984	GGAAAGTATGGGAAGGTCTTGGG	464	510	351	525	615	608
mTF_LIB_615	Zfp984	ACAAATGCTTTACTAAAAACGGG	974	516	721	934	919	813
mTF_LIB_616	AU041133	GAGAGTGTTCCTCACTATTCAGG	862	446	826	1030	1133	952
mTF_LIB_617	AU041133	ATTGGAAGACCTGAATAGTGAGG	865	411	1036	1303	1106	1089
mTF_LIB_618	AU041133	TCTCAGCGCTCTAGAAGATATGG	534	193	512	722	763	502
mTF_LIB_619	AU041133	AATGTACCTTTGCAGATAAAAGG	1139	391	949	1154	1027	1013
mTF_LIB_620	AU041133	TATGGAAGAATCCATACTGAAGG	490	102	409	515	611	518
mTF_LIB_621	AU041133	ATGGAAGAATCCATACTGAAGGG	780	207	622	820	858	640
mTF_LIB_622	AU041133	AAAAGGTTTCTTCAAATATATGG	551	149	662	647	762	576
mTF_LIB_623	Foxd1	CATCGGACATCTCCGTGCTCAGG	931	442	767	749	788	824
mTF_LIB_624	Foxd1	TGTCTCCTCCGCGAGGCCGGAGG	835	532	913	988	1266	1066
mTF_LIB_625	Foxd1	ACGGAGATGTCCGATGCCTCCGG	801	479	808	882	831	767
mTF_LIB_626	Foxd1	CGATGCCTCCGGCCTCGCGGAGG	780	280	683	857	787	761
mTF_LIB_627	Foxd1	ATCGGACATCTCCGTGCTCAGGG	1287	508	718	799	647	771
mTF_LIB_628	Foxd1	GAGGCGCTCTTACGCCGGGGAGG	595	241	696	1119	997	878
mTF_LIB_629	Foxd1	CGTAAGAGCGCCTCCGCCGCTGG	1361	497	1668	2643	2264	2186
mTF_LIB_630	Sox4	ATCGCGTCCTCCCCGACGCCTGG	1312	1016	1570	2248	2726	1911
mTF_LIB_631	Sox4	GGTACAACAGACCAACAACGCGG	602	373	696	899	889	943
mTF_LIB_632	Sox4	GCCTGGCTCCACCGCGTCGACGG	1625	1507	1452	2117	1719	1634
mTF_LIB_633	Sox4	CCTGGCTCCACCGCGTCGACGGG	2653	1335	2494	3208	2995	2873
mTF_LIB_634	Sox4	CTTGCCGCCCGTCGACGCGGTGG	1529	1150	1810	2285	2446	2245
mTF_LIB_635	Sox4	CCCGTCGACGCGGTGGAGCCAGG	381	276	367	671	661	604
mTF_LIB_636	Sox4	AAGTCGGGCAACGCGGGCGCGGG	1307	557	1468	1766	1820	1600
mTF_LIB_637	Zfp652	AGCCAGTCCTTGTCCGGAGCTGG	794	590	605	839	938	898
mTF_LIB_638	Zfp652	TGGGTGGCGCCTGACTTCGATGG	1988	1279	2062	2488	2690	2280
mTF_LIB_639	Zfp652	GCGCCACCCACCTTCTACCATGG	1082	583	1008	1223	1235	993
mTF_LIB_640	Zfp652	AACCAGCTCCGGACAAGGACTGG	770	279	701	692	927	849
mTF_LIB_641	Zfp652	CTTCTACCATGGTGCCAGCCAGG	1279	507	759	830	903	871
mTF_LIB_642	Zfp652	GACTTCGATGGCTCTCTTCCTGG	984	523	867	1161	816	952
mTF_LIB_643	Zfp652	GGACAGGTCGAGCTCCTGGCTGG	935	525	1048	1364	1749	1262
mTF_LIB_644	Hoxb2	GACACTCGGCGAGCGATGGCTGG	506	418	539	975	773	633
mTF_LIB_645	Hoxb2	GACTTCCTTCCCCGCTGTCTTGG	811	456	649	938	960	775
mTF_LIB_646	Hoxb2	CTGGGGAAGGTTTGCTCCAGAGG	1416	529	1334	1419	1766	1389
mTF_LIB_647	Hoxb2	GTCAGACACTCGGCGAGCGATGG	574	345	689	796	777	668
mTF_LIB_648	Hoxb2	GCCAAAAGCAAGCCGGAGATGGG	927	525	558	641	959	702
mTF_LIB_649	Hoxb2	GTGATCCGACCTCGGAGGCCCGG	823	404	804	856	1128	952
mTF_LIB_650	Hoxb2	GCCGCCGCATTCTGGCAATCCGG	667	579	692	974	1125	914
mTF_LIB_651	Hoxc4	TGCGAATATTCTTCGCATGGAGG	810	317	601	697	754	658
mTF_LIB_652	Hoxc4	CGGAATATTACGGCCGGACCAGG	799	469	524	557	812	507
mTF_LIB_653	Hoxc4	GGAATATTACGGCCGGACCAGGG	519	324	651	398	573	646
mTF_LIB_654	Hoxc4	CTGGTCCGGCCGTAATATTCCGG	472	268	518	446	369	551
mTF_LIB_655	Hoxc4	TTACGGCCGGACCAGGGAATCGG	559	481	645	749	837	720
mTF_LIB_656	Hoxc4	TACGGCCGGACCAGGGAATCGGG	525	174	441	407	461	563
mTF_LIB_657	Hoxc4	GAACACAGTCCGGAATATTACGG	852	532	625	649	625	772
mTF_LIB_658	Rc3h2	TCGGTGAAGTTTATTCAAGCAGG	548	667	587	771	810	657
mTF_LIB_659	Rc3h2	TTCATTATAGCAGATTGGACAGG	864	559	994	1163	1639	1061
mTF_LIB_660	Rc3h2	ATGCGAGCGGCCCGTTCACTAGG	1020	307	1029	1011	1392	1163
mTF_LIB_661	Rc3h2	TCGTGTCAGAGCTATGCGAGCGG	895	729	924	1529	1376	1151
mTF_LIB_662	Rc3h2	GTGTGAACAACCTAAACTGATGG	541	287	666	807	699	766
mTF_LIB_663	Rc3h2	AGTGGCAAAAAAATGCGTAGAGG	629	312	787	811	892	847
mTF_LIB_664	Rc3h2	TGTGAACAACCTAAACTGATGGG	633	270	645	686	625	652
mTF_LIB_665	Zbtb2	CTTCAGGCGGACGCATTCACTGG	1285	1022	1387	2128	2235	1841
mTF_LIB_666	Zbtb2	GGACGCATTCACTGGTCTGATGG	934	427	710	975	1089	830
mTF_LIB_667	Zbtb2	GCACGCATACCCCCTCATCCAGG	1218	864	1103	1280	1108	1191
mTF_LIB_668	Zbtb2	GGATGAGGGGGTATGCGTGCAGG	733	326	887	1090	818	866
mTF_LIB_669	Zbtb2	CGAGGTCTGCAGGGGGTCTTCGG	642	259	501	550	901	619
mTF_LIB_670	Zbtb2	GAGGGAAGACTTGCTCGGGATGG	527	266	841	913	1500	1046
mTF_LIB_671	Zbtb2	GAGGTCTGCAGGGGGTCTTCGGG	1302	1076	1186	1531	1542	1529
mTF_LIB_672	Sp5	GGGCTGGCCGATCCGGCTACAGG	879	605	932	1021	1262	1079
mTF_LIB_673	Sp5	CCTGCAGTGAGTCGTTCCGGAGG	1700	1190	1795	2299	2212	2059
mTF_LIB_674	Sp5	TGGCCGCTGTGGCCGTCCTCCGG	852	492	1015	1641	1722	1247
mTF_LIB_675	Sp5	CCTCCGGAACGACTCACTGCAGG	1274	689	1409	2298	2254	1523
mTF_LIB_676	Sp5	CTGGCCGATCCGGCTACAGGTGG	943	412	942	1019	1009	1094
mTF_LIB_677	Sp5	GCACTCGCCCCTGGCGCTGCTGG	1825	1411	1832	2241	2405	2289
mTF_LIB_678	Sp5	GCCGATCCGGCTACAGGTGGCGG	341	292	670	728	917	836
mTF_LIB_679	Zfp408	ATGGCAGGGCTCGTACCCGGCGG	868	791	1035	1004	1278	1140
mTF_LIB_680	Zfp408	AGGGCTCGTACCCGGCGGGCAGG	1125	743	1155	1387	1431	1290
mTF_LIB_681	Zfp408	CCGTGGGCCCCTCGAGATCCAGG	506	318	899	1073	1089	948
mTF_LIB_682	Zfp408	TGGCAGGGCTCGTACCCGGCGGG	1123	892	1176	1198	1474	1432
mTF_LIB_683	Zfp408	TACCCGGCGGGCAGGCTTTGAGG	1062	691	1010	1596	1754	1207
mTF_LIB_684	Zfp408	GACTTCTCGTTAGCCCCGTGCGG	921	507	1018	1318	1244	1107
mTF_LIB_685	Zfp408	AATGAAGACACCGCACGAGGAGG	1815	1034	1352	1868	1800	1550
mTF_LIB_686	Zfp808	TCATCTCCAAACACATATAAGGG	707	255	655	847	709	660
mTF_LIB_687	Zfp808	GAGGGGAAAGTGTATTGAAAAGG	596	603	641	862	1016	668
mTF_LIB_688	Zfp808	GCTCATAGAAGAACACATAGTGG	390	120	487	404	393	465
mTF_LIB_689	Zfp934	ACTGTGAGCAGATAAAGCAAAGG	489	232	890	1167	1084	1048
mTF_LIB_690	Zfp934	AGGCACGAAAGATATCATACTGG	786	396	722	1113	756	809
mTF_LIB_691	Platr25	AAACCCTCTGAATATACTCAAGG	468	227	592	495	588	483
mTF_LIB_692	Platr25	CATAGAGAAAAGAAACCCCATGG	166	211	322	439	417	315
mTF_LIB_693	Platr25	AGCTATGAAGGAATTCTTATGGG	363	448	470	470	406	367
mTF_LIB_694	Platr25	TATGTATTCTTCTATGCTTCTGG	414	454	731	1065	1214	1002
mTF_LIB_695	BC025920	ACGCACGTGCACAGTGCTGTAGG	535	335	685	833	762	793
mTF_LIB_696	BC025920	CAGCACTGTGCACGTGCGTGTGG	1604	920	1270	1749	1480	1363
mTF_LIB_697	BC025920	CGCACGTGCACAGTGCTGTAGGG	868	574	829	828	1217	983
mTF_LIB_698	BC025920	CATCCTGATGTGCTCTTGAAGGG	190	289	386	363	405	388
mTF_LIB_699	BC025920	TCTACAGATGCCAGCAATGTGGG	381	220	568	605	585	614
mTF_LIB_700	BC025920	GCATCCTGATGTGCTCTTGAAGG	488	279	396	479	402	439
mTF_LIB_701	BC025920	CTCTGATGTGTGTCCTCATGTGG	1198	836	1245	1291	1618	1410
mTF_LIB_702	Gm10770	CCACGTAAAAGAATCCATACAGG	494	205	684	631	713	730
mTF_LIB_703	Gm10770	AGAGTTCATCCAGGAGAGAAAGG	1004	482	702	894	726	775
mTF_LIB_704	Gm10770	TATAAAAAAAAAACGCATACAGG	316	177	269	232	334	315
mTF_LIB_705	Gm10770	AGCCATAAAAGAGTTCATCCAGG	631	494	650	754	563	646
mTF_LIB_706	Gm10770	CATTGAAAACCTTTCTCTCCTGG	1260	590	1135	2069	1844	1451
mTF_LIB_707	Gm10770	ACCAGAGTGATGACACTCATAGG	483	253	657	843	839	781
mTF_LIB_708	Gm10770	AAACACTTTGCACATCAGTATGG	1440	1001	1320	1828	1610	1434
mTF_LIB_709	2410141K09Rik	GGCATGTCAGGAGTCATAGTTGG	677	253	438	455	451	466
mTF_LIB_710	2410141K09Rik	AATAGTCTCAGATATCATAAAGG	658	606	744	1093	635	766
mTF_LIB_711	2410141K09Rik	ATAAGGTTTCTCTCCGGTGTGGG	555	376	705	822	846	756
mTF_LIB_712	Rslcan18	TGGAGGAAGTCTCAGATCAGAGG	1038	940	848	1397	1622	1305
mTF_LIB_713	Rslcan18	AGCTCAGCTTGGAAGAATTCAGG	459	367	518	611	597	506
mTF_LIB_714	Rslcan18	AGAGGTCAGGAAGCTCAGCTTGG	498	187	460	802	802	600
mTF_LIB_715	Rslcan18	GAAGTCTCAGATCAGAGGTCAGG	323	164	396	511	416	477
mTF_LIB_716	Rslcan18	GCTCCTGCTCAACTGTGAGCAGG	694	584	606	935	794	625
mTF_LIB_717	Rslcan18	TCTTACATTCTAGAAGAACGAGG	664	193	665	857	900	755
mTF_LIB_718	Rslcan18	AATCCTCTTCTCTGCGTTCCTGG	993	744	988	1284	1520	1161
mTF_LIB_719	Gm21994	GTAGAGACTTTGTATCTCACAGG	816	364	697	1315	857	981
mTF_LIB_720	Gm21994	GTTTCTCTCCTTTATGCCTTTGG	650	259	608	712	793	683
mTF_LIB_721	Zfp950	TATTGAGAGGGTTTCTCTCCAGG	831	325	804	1310	963	979
mTF_LIB_722	Zfp950	TGTATTGGAGTCATCCCCAAAGG	923	798	875	1107	913	944
mTF_LIB_723	Zfp950	CCCTCTCAATATACTCATTGTGG	636	462	893	1336	1471	1027
mTF_LIB_724	Zfp950	CCACAATGAGTATATTGAGAGGG	570	309	796	666	943	777
mTF_LIB_725	Zfp950	ACCACAATGAGTATATTGAGAGG	665	323	872	1415	1283	961
mTF_LIB_726	Zfp950	GTTCACATGCACTTCATCGTAGG	757	397	1009	1483	1669	1256
mTF_LIB_727	Zfp950	ATTTGAAGAAGATTGTAACATGG	1369	576	1092	1667	1612	1322
mTF_LIB_728	Zfp345	GAAGATGCTCTTCCATATTATGG	548	174	658	843	747	626
mTF_LIB_729	Zfp345	CTGGAGAGAGACCATATGAATGG	597	440	636	936	844	611
mTF_LIB_730	Zfp345	GAGTCCACTTGGACACAAAAAGG	874	408	615	864	809	912
mTF_LIB_731	Zfp345	TATAAATTCTTTCTTGTCTTTGG	796	398	850	1529	1679	972
mTF_LIB_732	Zfp345	TTTATGGCATTTAAAAGAACTGG	359	301	515	534	464	488
mTF_LIB_733	Zfp345	TTATGGCATTTAAAAGAACTGGG	162	44	357	393	455	382
mTF_LIB_734	Zfp345	AAAACTACTGTGATGTATGAAGG	764	621	886	1139	988	901
mTF_LIB_735	Foxs1	CGGCCGGTTGTGCCGGTAAAAGG	488	255	533	604	883	562
mTF_LIB_736	Foxs1	GGCATCTACCGCTACATCATGGG	442	269	610	475	540	572
mTF_LIB_737	Foxs1	ACCGGCACAACCGGCCGGGCTGG	579	356	508	617	447	487
mTF_LIB_738	Foxs1	TCAGGGCTATGTAGCTGTAAGGG	193	178	384	428	458	408
mTF_LIB_739	Foxs1	CCCGCTGACCCGGTGAACTCTGG	571	409	644	1077	786	680
mTF_LIB_740	Foxs1	GTAGCGGTAGATGCCACTGAGGG	973	433	815	1057	965	1027
mTF_LIB_741	Foxs1	TGGCATCTACCGCTACATCATGG	1011	552	845	1026	1067	989
mTF_LIB_742	Sox2	GGGCCCGCAGCAAGCTTCGGGGG	957	511	1131	1519	1258	1216
mTF_LIB_743	Sox2	GGCCCGCAGCAAGCTTCGGGGGG	732	599	836	1007	1102	1056
mTF_LIB_744	Sox2	CGGGCCCGCAGCAAGCTTCGGGG	1329	646	1620	2269	2667	2016
mTF_LIB_745	Sox2	ACAGCCCGGACCGCGTCAAGAGG	1409	766	1427	1967	2347	1623
mTF_LIB_746	Sox2	GAAGCTTGCTGCGGGCCCGGCGG	1160	869	1263	1658	1840	1383
mTF_LIB_747	Sox2	CGCCCCCCGAAGCTTGCTGCGGG	1453	1161	1195	1542	1550	1215
mTF_LIB_748	Sox2	CCCGAAGCTTGCTGCGGGCCCGG	25	0	46	40	23	44
mTF_LIB_749	Mafb	GTGGACGACACCGAGCCAGCAGG	848	764	1254	1426	1422	1404
mTF_LIB_750	Mafb	TCTCAAGTTCGACGTGAAGAAGG	965	676	1112	1353	1326	1177
mTF_LIB_751	Mafb	CGGTTCAGTCGGACTGAAGCTGG	199	370	459	861	1023	678
mTF_LIB_752	Mafb	TCTTCACGTCGAACTTGAGAAGG	914	430	1025	1159	1395	1226
mTF_LIB_753	Mafb	CCCATCTCGAGGACCTGTACTGG	1026	517	786	996	760	782
mTF_LIB_754	Mafb	CCAGTACAGGTCCTCGAGATGGG	808	453	808	1551	1586	947
mTF_LIB_755	Mafb	TGAACCGAAGACCCATCTCGAGG	1228	671	1239	1352	1646	1335
mTF_LIB_756	Tox2	ATAAGCCTGCCGACGACTCTTGG	308	441	468	452	543	479
mTF_LIB_757	Tox2	GAGGACCAAGAGTCGTCGGCAGG	943	929	788	1531	1214	1242
mTF_LIB_758	Tox2	GACGACTCTTGGTCCTCTATTGG	486	203	646	640	599	622
mTF_LIB_759	Tox2	GCCGGGCCTCCAGCCAATAGAGG	407	303	426	762	567	489
mTF_LIB_760	Tox2	GGCGCGTTCTCTCGCTGCCTGGG	597	301	577	688	636	703
mTF_LIB_761	Tox2	AGTCTTCGTTACTCTCGCCCTGG	1093	956	1109	1199	1305	1197
mTF_LIB_762	Tox2	GCTTATAAAGCTGCTATTTCTGG	470	437	547	639	518	587
mTF_LIB_763	Zfp971	GAGAGTACAGCTTTCTACAAAGG	459	198	767	725	811	722
mTF_LIB_764	Zfp971	AATGTGTTCGATTATGTCTTCGG	650	444	806	1173	1229	924
mTF_LIB_765	Zfp971	AGACATAATCGAACACATTCAGG	226	130	741	755	691	764
mTF_LIB_766	Ubtfl1	CACTTGATAACCAAGGCCTTTGG	322	172	460	708	674	473
mTF_LIB_767	Ubtfl1	AAGCGCAGATAGGCAGTCAAGGG	625	640	676	947	1027	906
mTF_LIB_768	Ubtfl1	TCTGAAGTTACTGGAATGCATGG	705	279	700	1130	1163	851
mTF_LIB_769	Ubtfl1	TTCCTTGTAAAAGCGCAGATAGG	531	422	704	991	878	819
mTF_LIB_770	Ubtfl1	CGCACAGCTGACCAAAATCCTGG	1508	890	1395	1444	1644	1481
mTF_LIB_771	Ubtfl1	GCTGACGGTATTTCTCAGCCAGG	597	232	848	1055	906	882
mTF_LIB_772	Ubtfl1	AGAGCCAGGCCGATCTAAACTGG	807	589	814	899	805	815
mTF_LIB_773	Zfp558	GTCCTTCCTCAGGAGACAGTGGG	725	374	564	984	1131	701
mTF_LIB_774	Zfp558	TACCCACTGTCTCCTGAGGAAGG	460	387	809	1123	995	948
mTF_LIB_775	Zfp558	GTTCTTGACAAGTTTGTTAGAGG	1489	894	1226	1835	1636	1378
mTF_LIB_776	Zfp558	GGAACGTAACGCTGGAAAACTGG	658	462	695	716	1061	786
mTF_LIB_777	Zfp558	TGTGACTGTACAGTTCACACAGG	570	296	891	948	1124	853
mTF_LIB_778	Zfp558	TCTGTACAGGAACGTAACGCTGG	429	148	550	694	627	605
mTF_LIB_779	Zfp558	CTGTACAGTCACATCTTCGAAGG	1633	976	1202	1637	1659	1312
mTF_LIB_780	Zfp872	GCAGGAAACCGTTGATAACCTGG	551	302	561	620	701	667
mTF_LIB_781	Zfp872	GTTGATAACCTGGCTTCTATTGG	871	756	653	1104	940	675
mTF_LIB_782	Zfp872	CGGTTTCCTGCATCACATCTTGG	292	112	355	516	381	457
mTF_LIB_783	Zfp872	GCGAATGGAAAAGTGCATGCAGG	397	282	596	661	619	628
mTF_LIB_784	Zfp872	TAGGGATCAGTGCAAAACTCAGG	653	433	739	1224	1306	942
mTF_LIB_785	Zfp872	AATAGAAGCCAGGTTATCAACGG	851	447	951	1623	1242	1130
mTF_LIB_786	Zfp872	ATTGGCAAGACCAGAGCATTAGG	881	442	541	892	973	671
mTF_LIB_787	Zfp628	GCGCCAGCTTCCACCACCGAGGG	1275	991	1075	1419	1830	1356
mTF_LIB_788	Zfp628	AAGCTGGCGCCATGTCCACGTGG	1899	1359	1821	2280	2108	1838
mTF_LIB_789	Zfp628	GGCGCCAGCTTCCACCACCGAGG	1225	375	1101	1295	1601	1326
mTF_LIB_790	Zfp628	GGGCAGTCCGGGCATTTATAGGG	525	115	462	707	593	636
mTF_LIB_791	Zfp628	TTCCCCAGTTCCCTCGGTGGTGG	1333	761	1321	1784	1678	1408
mTF_LIB_792	Zfp628	GTTCCCTCGGTGGTGGAAGCTGG	438	317	427	502	405	402
mTF_LIB_793	Zfp628	GGGGCAGTCCGGGCATTTATAGG	360	353	411	427	312	501
mTF_LIB_794	Zfp865	GCTATACGGGGAACACGCCAAGG	270	273	667	867	645	594
mTF_LIB_795	Zfp865	GTGTTCCCCGTATAGCTCCATGG	277	169	260	303	463	304
mTF_LIB_796	Zfp865	TGAGCCCATGGAGCTATACGGGG	811	342	734	744	813	795
mTF_LIB_797	Zfp865	GCTCCATGGGCTCAAAGCGCTGG	971	611	1137	1074	947	1112
mTF_LIB_798	Zfp865	CGGGGAACACGCCAAGGCAGTGG	761	611	762	1030	678	852
mTF_LIB_799	Zfp865	CAAAGGCGGATCCATCTTCTTGG	435	412	576	689	680	604
mTF_LIB_800	Zfp865	CACGTTTCAGGTTCCCGAACAGG	1396	1176	1848	2556	2576	1954
mTF_LIB_801	Foxr1	CACCACGACACACTTGTCCGAGG	2006	745	1591	1677	1675	1637
mTF_LIB_802	Foxr1	GGCCTCGGACAAGTGTGTCGTGG	967	630	982	1162	1142	1037
mTF_LIB_803	Foxr1	GGACAAGTGTGTCGTGGTGAAGG	726	504	825	931	987	937
mTF_LIB_804	Foxr1	CAACAAGTTGGAGTCTGTACAGG	620	881	982	741	1260	958
mTF_LIB_805	Foxr1	TAAGCCCAATCTGTGGATGTGGG	0	1	3	3	2	0
mTF_LIB_806	Foxr1	GTATCCTCCCGGCAAGCTGGAGG	1173	685	1220	1328	1456	1163
mTF_LIB_807	Foxr1	CGGGAGGATACACCATGTTTGGG	930	568	744	889	1041	770
mTF_LIB_808	Obox5	ATTTGGGATCTGATTTCTATGGG	733	591	797	899	1167	843
mTF_LIB_809	Obox5	TATTTGGGATCTGATTTCTATGG	375	463	745	1187	782	829
mTF_LIB_810	Obox5	GCCCAAATTCAACTGCAGCCAGG	676	652	764	949	1082	654
mTF_LIB_811	Obox5	GAGCTCGTCTGCAGATGGACCGG	863	827	679	802	876	771
mTF_LIB_812	Crxos	GTACAGGAGGTCAGGGAACGTGG	957	586	712	888	840	799
mTF_LIB_813	Crxos	TTCCCTGACCTCCTGTACCCTGG	1109	650	1182	1250	1175	1182
mTF_LIB_814	Crxos	CTGCAGCAGTCTGCCCTGGATGG	668	811	781	1056	1088	908
mTF_LIB_815	Crxos	ACCCAGGGTACAGGAGGTCAGGG	495	553	505	462	674	477
mTF_LIB_816	Crxos	TCCCTGACCTCCTGTACCCTGGG	624	478	697	1185	1016	920
mTF_LIB_817	Crxos	GACCCAGGGTACAGGAGGTCAGG	171	191	408	552	896	520
mTF_LIB_818	Crxos	TCGCTGAGGAACTCAAACTACGG	574	501	692	759	935	795
mTF_LIB_819	Zfp109	ATGGAGAACCTTCATACAACAGG	699	233	638	1122	1120	850
mTF_LIB_820	Zfp109	ATCTTACTCCTGTTGTATGAAGG	1071	684	973	1443	1327	1282
mTF_LIB_821	Zfp109	TCACTGGGGCAACTTCCATGTGG	1513	792	1403	1266	1434	1468
mTF_LIB_822	Zfp109	ATGGAAGTTGCCCCAGTGAAAGG	496	543	803	1124	1433	947
mTF_LIB_823	Zfp109	TGGCTTGCCATGTGCCCACATGG	1231	572	1317	1464	1265	1401
mTF_LIB_824	Zfp109	GATTACCCCTTCTGGAGCTCTGG	113	318	211	240	275	210
mTF_LIB_825	Zfp109	GGTAATCAACACTCAAGGAATGG	737	670	723	493	960	577
mTF_LIB_826	Zfp94	GGTTAGCAGGGACCTAATGAAGG	619	379	739	960	1047	813
mTF_LIB_827	Zfp94	TGTGCATCATCTCGCTTCAACGG	1280	609	741	1095	678	885
mTF_LIB_828	Zfp94	GCTAACGGGCGACCCCCCGCAGG	1727	922	1622	1895	2231	1944
mTF_LIB_829	Zfp94	GGTCGCCCGTTAGCCTGCAGAGG	1149	640	953	1612	1954	1234
mTF_LIB_830	Zfp94	TTGAAGCGAGATGATGCACATGG	796	691	914	983	883	990
mTF_LIB_831	Zfp94	AACATTCCGGTCAGAAACCATGG	926	381	619	1392	1332	942
mTF_LIB_832	Zfp94	GAGACTGCAGAGTAAGCATCAGG	497	342	418	403	555	462
mTF_LIB_833	Zfp568	CGAGGATTCTGTACCTCGCCAGG	261	169	264	387	222	358
mTF_LIB_834	Zfp568	CTGGCGAGGTACAGAATCCTCGG	684	370	427	495	302	444
mTF_LIB_835	Zfp568	CACGGTTACTAGGTTGCTGTAGG	672	309	698	849	710	718
mTF_LIB_836	Zfp568	CTACAGCAACCTAGTAACCGTGG	677	488	693	793	780	806
mTF_LIB_837	Zfp568	TACAGCAACCTAGTAACCGTGGG	584	388	522	678	623	565
mTF_LIB_838	Zfp568	AGTGCTTGCGCCATTCCCACAGG	1517	1391	2005	2578	2386	2304
mTF_LIB_839	Zfp568	AGCTCGGTACAGATTCCTGTGGG	465	423	660	466	619	668
mTF_LIB_840	Zfp382	GACATGGCGTTGAGGTTTGCGGG	1343	702	1339	1750	1673	1403
mTF_LIB_841	Zfp382	GGAAACCGAGAGGCCGAGCCAGG	801	314	503	773	572	652
mTF_LIB_842	Zfp382	AGACCGGGGAGGAAACCGAGAGG	938	469	722	934	1210	831
mTF_LIB_843	Zfp382	CGGCCTCTCGGTTTCCTCCCCGG	1133	887	1100	1239	1104	1118
mTF_LIB_844	Zfp382	ATGATCCGCAAGTTGGAACAAGG	837	737	1107	1392	1322	1203
mTF_LIB_845	Zfp382	ACCTGATATGATCCGCAAGTTGG	970	808	853	1146	1176	882
mTF_LIB_846	Zfp382	TCCAACTTGCGGATCATATCAGG	542	466	709	859	1322	841
mTF_LIB_847	Zfp791	CCGCACCAGTGTTTGGAATCTGG	989	467	645	732	707	705
mTF_LIB_848	Zfp791	GCGGCCAAGATAACTTCTGGAGG	942	693	1436	1976	1413	1377
mTF_LIB_849	Zfp791	CCGTATAGTTGTAGCGTGTGTGG	634	522	1056	1064	1310	1140
mTF_LIB_850	Zfp791	AGTCACACACACGTCCTCAAAGG	1619	747	922	1482	1144	1171
mTF_LIB_851	Zfp791	GGTGCGGCCAAGATAACTTCTGG	753	504	741	679	511	712
mTF_LIB_852	Zfp791	ATCTTGGCCGCACCAGTGTTTGG	909	757	834	1038	1187	984
mTF_LIB_853	Zfp791	TGTACTGATTTGAAACATCCTGG	394	244	567	905	1111	763
mTF_LIB_854	AW146154	TGAATGCGATGATGTCTTTGAGG	994	485	1251	1703	1582	1418
mTF_LIB_855	AW146154	TTACATTGAGTATATACAGAAGG	335	490	715	772	561	706
mTF_LIB_856	AW146154	AGACATCATCGCATTCATACTGG	1013	564	917	1024	973	980
mTF_LIB_857	AW146154	GAAAATATTCTTCAATATTACGG	441	297	531	613	514	576
mTF_LIB_858	AW146154	AACGTTCTAGAAGATATGGAAGG	1399	486	980	1234	1384	1117
mTF_LIB_859	AW146154	AAACTTCACTGGCGAAGAGTGGG	482	559	641	1229	1097	725
mTF_LIB_860	AW146154	TCATGTTGAATACCTTCATAGGG	350	316	730	1096	910	890
mTF_LIB_861	Zfp788	TATAACATTGGTTGCTGTCGAGG	1045	532	1167	1583	1470	1443
mTF_LIB_862	Zfp788	GTCTCAAGACACACCTGGCCTGG	755	427	863	1197	1127	1188
mTF_LIB_863	Zfp788	GAAGGGTCTCAAGACACACCTGG	520	390	699	823	716	835
mTF_LIB_864	Zfp788	TGGCCTGGGTGGTATAACATTGG	365	243	585	537	959	608
mTF_LIB_865	Zfp788	CAAGACACACCTGGCCTGGGTGG	965	464	1014	1202	1294	1030
mTF_LIB_866	Zfp788	AACGTTTGTGCCACATCCTTTGG	992	562	1049	1386	1444	1235
mTF_LIB_867	Zfp788	AAGATGAGCACACAAATCCTAGG	716	331	572	924	970	702
mTF_LIB_868	Zfp976	CACATGAAAGAACACATTCTGGG	629	357	560	838	745	572
mTF_LIB_869	Zfp976	TCATAGGGTTTCTCTGCAGAAGG	503	267	588	1053	740	741
mTF_LIB_870	Zfp976	GTGCTAAAGCCTTTACTCTAAGG	672	330	644	997	1200	849
mTF_LIB_871	Zfp976	AAGATAGCAGGGATGCAAAAAGG	944	608	913	1173	1037	915
mTF_LIB_872	Zfp976	GAGATATTTCTGGTGTGAATAGG	558	594	709	732	979	813
mTF_LIB_873	Zfp976	TCATGAATTCGAAGATAGCAGGG	721	437	658	750	724	738
mTF_LIB_874	Zfp976	AAGCTGACTCCTTAGAGTAAAGG	426	322	433	557	809	601
mTF_LIB_875	Cenps	TGCCGGTGAGAGAACTCCTGCGG	1306	465	1123	1590	1463	1391
mTF_LIB_876	Cenps	GCGGCAGTTCACTACACGGTCGG	448	255	431	468	354	431
mTF_LIB_877	Cenps	GAAGGCGGCAGTTCACTACACGG	1271	510	1164	1315	1118	1120
mTF_LIB_878	Cenps	AGCCGCAGGAGTTCTCTCACCGG	1345	932	1060	1683	1527	1071
mTF_LIB_879	Cenps	CACGGTCGGCTGTCTCTGCCAGG	1187	680	1125	1315	2123	1429
mTF_LIB_880	Cenps	GACCATCGCGGCGATCTCCGAGG	1263	884	1218	1435	1285	1290
mTF_LIB_881	Cenps	CACCTCGGAGATCGCCGCGATGG	2036	1077	1582	2128	1813	1658
mTF_LIB_882	Gm4924	CTCTGGATTCAAGCCATGTGAGG	637	420	811	1211	1222	907
mTF_LIB_883	Gm4924	ACACATTGTCTAATTGTTCTGGG	577	384	427	503	650	481
mTF_LIB_884	Gm4924	GCCCATCACCAAACTAACACTGG	875	397	781	1136	1067	851
mTF_LIB_885	Gm4924	GTCATGTGGCTCACAAAATAGGG	460	192	580	772	1044	734
mTF_LIB_886	Gm4924	TTCACTTTGCACCTGTCATGTGG	1204	796	1250	1409	1333	1322
mTF_LIB_887	Gm4924	GATACAGATTTACAGTTAACTGG	708	343	766	1294	1113	853
mTF_LIB_888	Gm4924	AGAAATTCATCTGTCTATACTGG	514	483	731	701	725	778
mTF_LIB_889	Zfp414	AGTGGTCAGCGTGTCCGAGCTGG	854	463	897	684	912	1008
mTF_LIB_890	Zfp414	GTGGTCAGCGTGTCCGAGCTGGG	853	598	751	811	1160	851
mTF_LIB_891	Zfp414	ACCGGAGCTGGATTCTACAGTGG	1029	501	890	958	992	843
mTF_LIB_892	Zfp414	CTTGTCTGGCTCACCGGAGCTGG	1143	616	966	1039	1072	1115
mTF_LIB_893	Zfp414	CAGCGTGTCCGAGCTGGGCCTGG	676	693	1255	2097	1651	1636
mTF_LIB_894	Zfp414	GGAACCATCCAGGCCCAGCTCGG	492	241	436	504	566	574
mTF_LIB_895	Zfp414	GGAGATGCCACCTCCTTGTCTGG	1226	418	1178	1146	1346	1167
mTF_LIB_896	Klf14	ACTCGGCAGCGAAGTAGTCCAGG	230	306	516	525	557	566
mTF_LIB_897	Klf14	CTACTTCGCTGCCGAGTGCCTGG	743	821	1124	1324	1571	1156
mTF_LIB_898	Klf14	CGTTGCGCGCCGGTGCAGCACGG	113	164	204	143	226	185
mTF_LIB_899	Klf14	AGCCGCTGCGCTCGCGCCTTCGG	906	397	851	960	1181	1159
mTF_LIB_900	Klf14	GTCGGCCGCCGTGGCTTGCCTGG	1078	967	1527	1836	2031	1904
mTF_LIB_901	Klf14	CGGCGCGCAACGGACCCCGAAGG	1292	480	931	1162	1236	1018
mTF_LIB_902	Klf14	CTTCGGGGTCCGTTGCGCGCCGG	1575	801	2292	2224	2622	2488
mTF_LIB_903	5730507C01Rik	CGATTGCCGCCACGGTTGCCCGG	1787	928	2180	3131	2922	2473
mTF_LIB_904	5730507C01Rik	GGCAACCGTGGCGGCAATCGAGG	1070	418	1248	1278	1929	1531
mTF_LIB_905	5730507C01Rik	CGCCACGGTTGCCCGGCACTGGG	847	556	728	1275	956	891
mTF_LIB_906	5730507C01Rik	CCGCCACGGTTGCCCGGCACTGG	2380	1258	1523	2497	2675	2125
mTF_LIB_907	5730507C01Rik	GGCCCAGTGCCGGGCAACCGTGG	199	162	352	299	321	431
mTF_LIB_908	5730507C01Rik	CCAGTGCCGGGCAACCGTGGCGG	1022	771	1203	1535	1550	1212
mTF_LIB_909	5730507C01Rik	CGCGACGCTAGTCTCCTGCCCGG	929	785	982	1351	1512	1227
mTF_LIB_910	Zfp449	GCCCGGCAGCTTCTGTGTACTGG	428	310	497	672	484	569
mTF_LIB_911	Zfp449	AATCCAGGCCTCCTTGAATCAGG	875	606	839	1098	1237	956
mTF_LIB_912	Zfp449	GAAGCCAAAGATGCGTTCTAAGG	900	438	758	721	732	769
mTF_LIB_913	Zfp449	GGCCCTGGGCTGTGCAATCCAGG	427	267	722	715	808	743
mTF_LIB_914	Zfp449	GGCATGGGTACTGTTCCAACTGG	918	242	982	914	851	1227
mTF_LIB_915	Zfp449	TGTTCCTTAGAACGCATCTTTGG	450	288	519	667	963	669
mTF_LIB_916	Zfp449	TTGGAAGAACTGGCGCCAGTTGG	1206	552	753	1587	1810	1159
mTF_LIB_917	Atoh1	GTCAGCGGCGGGACGTGGTGCGG	1278	1315	1003	1187	1251	1082
mTF_LIB_918	Atoh1	ATAGCACCGACCCACGCGCCTGG	1334	430	1708	2102	2085	1802
mTF_LIB_919	Atoh1	CGGGAAGGTCTCTCGCCTGCAGG	1385	1203	1645	2316	3039	1959
mTF_LIB_920	Atoh1	CGCGTGGGTCGGTGCTATCCAGG	570	364	828	1111	884	961
mTF_LIB_921	Atoh1	GACAGTTCTGCCGGGTAGACGGG	1127	386	799	902	1159	922
mTF_LIB_922	Atoh1	GTGGGTCGGTGCTATCCAGGAGG	869	561	960	993	901	1109
mTF_LIB_923	Atoh1	CCCGGCAGAACTGTCCCTCCTGG	1210	657	1206	1523	1289	1263
mTF_LIB_924	Dmrtc1b	ATTGCATCACTATCCAAACCAGG	826	449	949	1513	1801	1052
mTF_LIB_925	Dmrtc1b	TGGTTTGGATAGTGATGCAATGG	817	403	644	993	1068	775
mTF_LIB_926	Dmrtc1b	TGCAGTGAGTGCCCCAAAAAAGG	705	427	684	905	985	849
mTF_LIB_927	Dmrtc1b	GACATTTGTTGGCCTGAAAGAGG	497	408	733	662	968	717
mTF_LIB_928	Dmrtc1b	TTGCATCACTATCCAAACCAGGG	1021	573	1005	1373	1803	1032
mTF_LIB_929	Dmrtc1b	TTTATCACTCCTTGATCCAGGGG	2030	1011	1409	1708	1857	1493
mTF_LIB_930	Dmrtc1b	TGCATCACTATCCAAACCAGGGG	1181	703	866	1093	980	962
mTF_LIB_931	Gm12258	ATACGGTCCCGCATATTAAGTGG	852	379	1035	1653	1440	1103
mTF_LIB_932	Gm12258	GAATGTGGATGACCGGAATGAGG	608	603	745	807	806	770
mTF_LIB_933	Gm12258	CCCGCATATTAAGTGGCCCAGGG	957	400	557	619	508	593
mTF_LIB_934	Gm12258	GGGACCGTATGCTTCTCCCTAGG	225	486	517	814	799	617
mTF_LIB_935	Gm12258	TCCCGCATATTAAGTGGCCCAGG	559	423	579	545	504	489
mTF_LIB_936	Gm12258	GGACCGTATGCTTCTCCCTAGGG	962	585	812	1620	1458	1108
mTF_LIB_937	Gm12258	TTATGGCCAGATCTAAAACACGG	753	394	811	988	1027	895
mTF_LIB_938	Nfxl1	GCACTGCGGTGGCCCGTCCTCGG	591	181	428	488	515	546
mTF_LIB_939	Nfxl1	GGACGCTCCCTGGCGCCAGGTGG	415	203	445	794	690	625
mTF_LIB_940	Nfxl1	CACTGCGGTGGCCCGTCCTCGGG	978	345	716	1190	960	828
mTF_LIB_941	Nfxl1	TCCTGAGAGGGGCACTGCGGTGG	1221	896	1241	1190	1278	1230
mTF_LIB_942	Nfxl1	GCCACCGCAGTGCCCCTCTCAGG	591	355	879	1028	754	957
mTF_LIB_943	Nfxl1	GGTCGCGGGCAGCGCTCAGCTGG	781	414	928	1029	1407	1334
mTF_LIB_944	Nfxl1	CACCGCGCCCCCAGACCCTTTGG	626	175	673	722	763	857
mTF_LIB_945	Zfp951	GTAAAGCCTTTGCTCGTCACAGG	1394	708	1216	1676	1430	1298
mTF_LIB_946	Zfp951	GGGATCTTCAAAACCATGAAAGG	376	211	491	731	728	568
mTF_LIB_947	Zfp951	CAGATGGCTGTTGCATGTACAGG	409	312	711	853	807	709
mTF_LIB_948	Zfp951	GCTATCTCCATATCCATGAAAGG	846	346	786	752	1096	957
mTF_LIB_949	Zfp951	ACTGGAGATAAAAGCTATGAAGG	568	471	579	493	650	678
mTF_LIB_950	Zfp951	TAAAGCCTTTGCTCGTCACAGGG	610	418	1197	1818	1809	1488
mTF_LIB_951	Zfp951	TCAAATGCATAGCAGAACACAGG	322	259	508	471	586	550
mTF_LIB_952	5430403G16Rik	GAACATAATGCCACACATACTGG	915	553	862	1339	1671	1123
mTF_LIB_953	5430403G16Rik	ATGAATAAAAAAATCCCTACCGG	638	336	585	690	688	762
mTF_LIB_954	5430403G16Rik	ACATAATGCCACACATACTGGGG	1220	915	1088	1450	1438	1259
mTF_LIB_955	5430403G16Rik	TATGTGTGGCATTATGTTCTTGG	272	197	395	296	362	373
mTF_LIB_956	5430403G16Rik	AACATAATGCCACACATACTGGG	673	416	655	676	730	672
mTF_LIB_957	5430403G16Rik	TACACAAACCTCATTGCTGTAGG	581	398	672	1107	1290	734
mTF_LIB_958	5430403G16Rik	TTGTAGGGTTTCTTTCCGGTAGG	462	379	684	1084	925	848
mTF_LIB_959	4930522L14Rik	GAAACTATTGTGATGAACAAAGG	738	271	648	603	722	610
mTF_LIB_960	4930522L14Rik	GAACATACTATGATATGCAAAGG	1059	406	904	1409	1087	852
mTF_LIB_961	Zfp9	GGGACTTCTGAGCAGGGGTCAGG	215	99	460	800	663	657
mTF_LIB_962	Zfp9	GCAACATCCCTTAATGTCACGGG	933	528	983	1059	1185	960
mTF_LIB_963	Zfp9	TTCAACTTTGCAATCACACTTGG	1100	885	977	1149	1196	981
mTF_LIB_964	Zfp9	GTCGTAGCTTTCATGCCGGGTGG	1162	755	958	1114	1074	1195
mTF_LIB_965	Zfp9	CTTCAGTAACCTGTTCTCTGTGG	941	537	992	940	895	957
mTF_LIB_966	Zfp9	TTTGGCTCTGGGGTCGTGAGCGG	913	517	1214	1515	1586	1268
mTF_LIB_967	Zfp9	AGCTACGACTGTAGCGAATGTGG	142	184	206	284	203	287
mTF_LIB_968	Klf12	CGTCCACAACTACCCCGATATGG	805	428	676	864	955	897
mTF_LIB_969	Klf12	CTTCCATATCGGGGTAGTTGTGG	1072	525	969	1833	1722	1273
mTF_LIB_970	Klf12	GGGGGACAGCTTCCATATCGGGG	415	394	668	713	599	768
mTF_LIB_971	Klf12	AACAGAATGCTAATGCTTGATGG	832	707	900	1394	805	964
mTF_LIB_972	Klf12	TTGTTCAGATTCCACAAGCTCGG	231	109	573	849	596	655
mTF_LIB_973	Klf12	AGCTTGTGGAATCTGAACAAGGG	607	300	517	590	676	587
mTF_LIB_974	Klf12	GCTAATGCTTGATGGAATGCCGG	500	696	686	799	687	720
mTF_LIB_975	Rhox1	GAATGTCTCTCGAATCTTGTTGG	770	266	664	926	781	734
mTF_LIB_976	Rhox1	CTCCGACGGCTTTCGGAACATGG	1240	900	1226	1597	1703	1373
mTF_LIB_977	Rhox1	CCTCAGGTATTATACGAAGCAGG	549	229	593	842	952	590
mTF_LIB_978	Rhox1	ATGGTGGTCACAAGGGGCAAAGG	621	850	922	1490	1003	1038
mTF_LIB_979	Rhox1	CAAGCTGCAAGCTGCTCCGACGG	1043	775	1186	1317	1225	1359
mTF_LIB_980	Rhox1	CTCCATGTTCCGAAAGCCGTCGG	439	318	618	556	577	661
mTF_LIB_981	Rhox1	CAAGCTGCTCCGACGGCTTTCGG	228	119	613	620	522	582
mTF_LIB_982	Rhox3h	TACAAGGCCTGCAGTGCCAGCGG	837	318	889	1208	1393	1091
mTF_LIB_983	Rhox12	GGCTCTCGAACCCCATCATGTGG	1047	718	731	1185	1338	852
mTF_LIB_984	Rhox12	GGACCCCAATTTCTACAAACTGG	947	308	737	928	858	748
mTF_LIB_985	Rhox12	AAATTGGGGTCCACATGATGGGG	1093	831	1104	1541	1381	1321
mTF_LIB_986	Rhox12	ACCCCAATTTCTACAAACTGGGG	746	493	1008	1161	1056	1096
mTF_LIB_987	Rhox12	CCCCCAGTTTGTAGAAATTGGGG	403	427	661	810	527	712
mTF_LIB_988	Rhox12	AGAAATTGGGGTCCACATGATGG	859	311	976	1115	1331	1228
mTF_LIB_989	Rhox12	TCCCCCAGTTTGTAGAAATTGGG	236	111	498	671	518	464
mTF_LIB_990	Zhx2	TGTGATGTCCGAACCATGCAGGG	964	438	806	1127	1023	1043
mTF_LIB_991	Zhx2	ACATTCGGCACATACGTAGAGGG	539	340	750	877	1204	1019
mTF_LIB_992	Zhx2	CATTCGGCACATACGTAGAGGGG	705	411	845	1229	1099	1116
mTF_LIB_993	Zhx2	ATTCGGCACATACGTAGAGGGGG	1298	553	1274	1399	2020	1289
mTF_LIB_994	Zhx2	GGTTCGGACATCACAGGTACTGG	811	649	639	978	815	793
mTF_LIB_995	Zhx2	TACATTCGGCACATACGTAGAGG	685	562	858	951	966	1042
mTF_LIB_996	Zhx2	CTGCATGGTTCGGACATCACAGG	1495	1154	1361	1401	1159	1512
mTF_LIB_997	Foxr2	ACTGATCCATGGTACAAGGCAGG	669	319	909	1160	986	1018
mTF_LIB_998	Foxr2	AGGTAAAAAATCGGGACTTCTGG	844	250	637	937	921	748
mTF_LIB_999	Foxr2	GTCTCCATGGCCAAGTCCCTGGG	721	588	710	957	758	820
mTF_LIB_1000	Foxr2	CTCCCGCTGAACCCAGCTTGTGG	861	734	974	1007	927	935
mTF_LIB_1001	Foxr2	AGCGAAAGAGCACTGATCCATGG	816	520	646	1037	1091	856
mTF_LIB_1002	Foxr2	CACAAGCTGGGTTCAGCGGGAGG	877	620	1049	1565	1928	1310
mTF_LIB_1003	Foxr2	TGTCCCAATCCAGCATCCCAGGG	1096	470	813	1175	986	988
mTF_LIB_1004	Zbtb3	CCTGGGACCGTTGCTCCCGCAGG	2041	1632	2100	2731	3106	2537
mTF_LIB_1005	Zbtb3	CCTGCGGGAGCAACGGTCCCAGG	770	287	605	1286	1160	859
mTF_LIB_1006	Zbtb3	CTGCGGGAGCAACGGTCCCAGGG	664	730	689	1086	977	796
mTF_LIB_1007	Zbtb3	GGTTGGTAGTACCCAGTTCTTGG	253	63	349	361	339	328
mTF_LIB_1008	Zbtb3	CAGCCCGATGGGCCAAGAACTGG	529	233	592	1141	1130	708
mTF_LIB_1009	Zbtb3	CTTGGCCCATCGGGCTGTGCTGG	1373	1199	1779	2349	2670	2213
mTF_LIB_1010	Zbtb3	AGCCCGATGGGCCAAGAACTGGG	376	153	475	353	601	548
mTF_LIB_1011	Mta2	GGCGGCTAACATGTACCGGGTGG	596	426	498	472	648	583
mTF_LIB_1012	Mta2	TCAATCCGTCTAACCAGGTAAGG	1109	290	913	1417	1150	1030
mTF_LIB_1013	Mta2	GCTCCTCAATCCGTCTAACCAGG	826	482	748	912	1617	977
mTF_LIB_1014	Mta2	TTACCTGGTTAGACGGATTGAGG	1385	642	1014	1657	1390	1124
mTF_LIB_1015	Mta2	TACTAGAAATATCCCTTCGCCGG	1093	724	1086	1098	1332	1265
mTF_LIB_1016	Mta2	GCAATCCTTACCTGGTTAGACGG	1029	542	762	626	886	920
mTF_LIB_1017	Mta2	TCTAACCAGGTAAGGATTGCTGG	929	626	977	1618	1341	1148
mTF_LIB_1018	Cebpd	TGCCGCGCACCGGGCTGTCCAGG	914	431	671	593	672	814
mTF_LIB_1019	Cebpd	CCCGCGGCCTTCTACGAGCCAGG	1047	589	607	682	1011	770
mTF_LIB_1020	Cebpd	GTAGAAGGCCGCGGGTTCTGTGG	524	338	1043	1351	1426	1202
mTF_LIB_1021	Cebpd	CCTGGCTCGTAGAAGGCCGCGGG	373	406	686	991	892	716
mTF_LIB_1022	Cebpd	GCCGCGGGTTCTGTGGGCCAGGG	736	588	561	775	826	646
mTF_LIB_1023	Cebpd	GGCGCTCTCGTCGTCGTACATGG	774	339	858	940	1144	935
mTF_LIB_1024	Cebpd	CTCTCGTCGTCGTACATGGCAGG	754	244	816	839	1023	895
mTF_LIB_1025	Zfp777	GACGCACAGACTCTTCGTGTGGG	1030	636	913	995	1033	1059
mTF_LIB_1026	Zfp777	TGACGCACAGACTCTTCGTGTGG	1888	1443	1646	2586	2252	2030
mTF_LIB_1027	Zfp777	ACACGAAGAGTCTGTGCGTCAGG	826	352	854	1693	1401	1168
mTF_LIB_1028	Zfp777	GTTTCTCTAGGGAGTCGAGCAGG	260	131	532	543	582	623
mTF_LIB_1029	Zfp777	CGGGGACAGCCTGCGTGCTCCGG	933	755	862	1162	1152	1090
mTF_LIB_1030	Zfp777	GGGCAAGACACCTTGCCGGGAGG	879	981	849	1288	1152	1123
mTF_LIB_1031	Zfp777	GAGCACGCAGGCTGTCCCCGGGG	786	460	641	587	729	675
mTF_LIB_1032	Tbpl1	TGCAGACAGTGATGTTGCATTGG	811	429	802	1292	959	1033
mTF_LIB_1033	Tbpl1	TAATTTATAAGCGTGATGTTGGG	499	406	929	1031	988	910
mTF_LIB_1034	Tbpl1	CAGACTACGGGCTAAACGTCTGG	688	417	619	921	738	591
mTF_LIB_1035	Tbpl1	CAAGATGCCATTTGAACTTAAGG	437	528	615	759	738	604
mTF_LIB_1036	Tbpl1	GCCCGTAGTCTGCAGAAACTAGG	379	237	483	599	525	419
mTF_LIB_1037	Tbpl1	GTAATTTATAAGCGTGATGTTGG	597	198	800	1026	1286	924
mTF_LIB_1038	Tbpl1	TCTGGCAAACGGATCTCAAAGGG	681	265	782	799	720	743
mTF_LIB_1039	Setdb2	GATAGTACAGCCCTTAGGACAGG	681	246	684	721	823	568
mTF_LIB_1040	Setdb2	GGAGTTGTCACATGATGCAGAGG	1026	827	1238	1641	1654	1526
mTF_LIB_1041	Setdb2	TTTCGTAGATTCCGTCCACAGGG	821	764	1007	1348	1232	1347
mTF_LIB_1042	Setdb2	TGGACGGAATCTACGAAACATGG	1058	331	808	942	1025	788
mTF_LIB_1043	Setdb2	TGTGACAACTCCTGTCCTAAGGG	968	510	1007	1413	1294	1112
mTF_LIB_1044	Setdb2	GTTTCGTAGATTCCGTCCACAGG	944	709	1049	1664	1735	1321
mTF_LIB_1045	Setdb2	GTGAATTATAAAACGCCCTGTGG	462	643	812	978	873	712
mTF_LIB_1046	Egr4	TCGGCCGCCGCGTATCCTGGAGG	1015	689	1601	1786	1639	1846
mTF_LIB_1047	Egr4	CCCTCGGCCGCCGCGTATCCTGG	587	474	807	792	901	925
mTF_LIB_1048	Egr4	CCAGGATACGCGGCGGCCGAGGG	951	776	1036	1477	1690	1270
mTF_LIB_1049	Egr4	GCGTGGGCGCAGCCTTCGGTGGG	270	189	488	668	455	508
mTF_LIB_1050	Egr4	TCCAGGATACGCGGCGGCCGAGG	709	527	915	1601	2011	1068
mTF_LIB_1051	Egr4	GGCGTGGGCGCAGCCTTCGGTGG	1572	543	1667	1545	1944	1925
mTF_LIB_1052	Egr4	GCCGAGGGAGCGTCCCTAGCAGG	463	405	543	620	642	636
mTF_LIB_1053	2610044O15Rik8	TATATCAGTGAGATTCTGGTAGG	517	294	792	744	773	816
mTF_LIB_1054	2610044O15Rik8	TACCAGAATCTCACTGATATAGG	1019	439	872	1107	964	1044
mTF_LIB_1055	2610044O15Rik8	GAAATTATACTGAACCGCAAAGG	683	219	640	852	979	745
mTF_LIB_1056	2610044O15Rik8	GAGATGATTGTAACGTTCAAAGG	606	291	684	982	803	874
mTF_LIB_1057	2610044O15Rik8	TCATAAAATAAAGCATACTGGGG	711	303	603	722	1074	661
mTF_LIB_1058	2610044O15Rik8	ATCATAAAATAAAGCATACTGGG	302	120	327	438	401	381
mTF_LIB_1059	2610044O15Rik8	AAGACTACAGTGCGCTGTAAAGG	751	674	774	849	733	822
mTF_LIB_1060	Zfp58	CAAATGTAAAGATTTCAGCAAGG	656	496	877	957	1209	869
mTF_LIB_1061	Zfp58	GAAATCTTTACATTTGTTGACGG	826	540	840	1101	790	1003
mTF_LIB_1062	Zfp58	TACAGCCATCTGGATTTCCTGGG	652	519	764	1322	1349	816
mTF_LIB_1063	Zfp58	AAGGTTTGAACGATTATTAAAGG	355	115	649	924	729	606
mTF_LIB_1064	Zfp58	ATATGTTGAGCGAGTACTGAAGG	645	500	807	1799	1367	1078
mTF_LIB_1065	Zfp58	TACCTTAAGCAATGAAGGGTAGG	356	154	589	742	439	689
mTF_LIB_1066	Zfp58	AAGCAGTGACTTGCAAAAAAAGG	805	486	625	930	822	687
mTF_LIB_1067	Zfp65	AATTCCACTGAGCAGGACCTAGG	782	367	594	673	605	627
mTF_LIB_1068	Zfp65	GGAGCTCCATTTATGCTCCCAGG	365	244	496	427	489	570
mTF_LIB_1069	Zfp65	ACTTCAGGTGTGAAAAGAGGAGG	1070	783	1277	2084	1833	1444
mTF_LIB_1070	Zfp65	GAGAAAATACAAGAGACTTCAGG	275	160	415	737	754	527
mTF_LIB_1071	Zfp65	GAAGAGGAGTGGGAATGCCTAGG	532	217	414	251	247	411
mTF_LIB_1072	Zfp65	AATGCCTAGGTCCTGCTCAGTGG	1003	779	1355	1223	1235	1364
mTF_LIB_1073	Zfp65	AGTGTGGCAAAATCTTTGAGTGG	841	437	902	1102	1168	1003
mTF_LIB_1074	Zfp942	TCTTATAAATATTATGAGCATGG	333	210	542	835	782	705
mTF_LIB_1075	Zfp942	TGAGCATGGCAAAATCATCCAGG	737	581	1018	1604	1265	1091
mTF_LIB_1076	Zfp942	GTACACTTTGGGTGTATTCCTGG	600	357	653	1130	1365	834
mTF_LIB_1077	Zfp942	TTCCCTGGTAAATGCTCCCAAGG	799	213	974	1140	1352	947
mTF_LIB_1078	Zfp942	ATTACTAAGAGTGTGTTCGTAGG	735	482	1043	1422	1473	1306
mTF_LIB_1079	Zfp942	AACGTAAACAGACATGAAACTGG	584	211	664	944	935	818
mTF_LIB_1080	Zfp942	TCCTAAATATGAGAATGGCTTGG	371	246	590	803	796	648
mTF_LIB_1081	Zfp946	CTTGGATATTCAAATGCTGGTGG	960	631	1082	1554	1319	1221
mTF_LIB_1082	Zfp946	TTCTCTGCTAAATGTTTCCAAGG	316	484	532	841	693	569
mTF_LIB_1083	Zfp946	TTACAAATATAAGAATGTCTTGG	461	207	435	590	491	453
mTF_LIB_1084	Zfp946	ATTCAACAGTTGTATCTCTGAGG	482	326	862	1160	1235	960
mTF_LIB_1085	Zfp946	TCTCTTGGATATTCAAATGCTGG	515	359	715	995	1375	859
mTF_LIB_1086	Zfp946	AAGCTAAACAGACATAGAACTGG	549	346	440	520	532	432
mTF_LIB_1087	Zfp946	GGTTTCTTTCCACTATTGGTTGG	1305	543	716	695	773	807
mTF_LIB_1088	Zfp213	TCGGAATCCCGGCTGTCCACCGG	1695	1139	1727	2120	2115	2126
mTF_LIB_1089	Zfp213	CTGTCGGAACCGCTGGCGGCAGG	1613	1174	1485	1618	1445	1760
mTF_LIB_1090	Zfp213	AGAACTGTCGGAACCGCTGGCGG	1036	533	1350	1590	1308	1400
mTF_LIB_1091	Zfp213	GGCGGCAGGCTTCGGAATCCCGG	742	533	767	882	797	874
mTF_LIB_1092	Zfp213	CGGCTGTCCACCGGCTGGACAGG	1406	820	1310	1916	2299	1661
mTF_LIB_1093	Zfp213	AGCAGAACTGTCGGAACCGCTGG	1334	595	1578	1899	1894	1600
mTF_LIB_1094	Zfp213	AATCCCGGCTGTCCACCGGCTGG	1521	643	1206	1323	1299	1653
mTF_LIB_1095	Zfp827	ACTCCGTCAGAAGCGTCCTATGG	720	257	745	982	1179	917
mTF_LIB_1096	Zfp827	TCCGTCAGAAGCGTCCTATGGGG	878	650	976	1180	912	1143
mTF_LIB_1097	Zfp827	CGAGACTCGCTGCAGTGTCAAGG	572	440	745	963	852	755
mTF_LIB_1098	Zfp827	GCGGAGGGAGATTTCAGCGAAGG	399	192	545	411	537	495
mTF_LIB_1099	Zfp827	TCCCCATAGGACGCTTCTGACGG	834	422	810	816	796	832
mTF_LIB_1100	Zfp827	GCTCTTGGATCCGGTCCTCCAGG	1048	277	869	720	960	908
mTF_LIB_1101	Zfp827	CGCTTCTGACGGAGTCTCAGAGG	1309	540	1007	1306	1200	1202
mTF_LIB_1102	Foxe1	CTTCACGGCCGCCAGCGTCTCGG	863	902	815	1067	1111	914
mTF_LIB_1103	Foxe1	TTCACGGCCGCCAGCGTCTCGGG	1295	944	1358	2180	1955	1697
mTF_LIB_1104	Foxe1	ACCGCGACAACCCCAAGAAGTGG	750	568	878	1124	1203	990
mTF_LIB_1105	Foxe1	GACGCAAGCGCCCCCTGCAGCGG	1004	586	928	1554	1518	1070
mTF_LIB_1106	Foxe1	CGTGAAGGAAGAGCGCGGTGAGG	772	542	851	957	1319	968
mTF_LIB_1107	Foxe1	GCCCGAGCGCCGCCTGACTCTGG	803	646	858	1557	1274	1038
mTF_LIB_1108	Foxe1	CGAGACGCTGGCGGCCGTGAAGG	1110	500	1000	1812	1964	1258
mTF_LIB_1109	Zfp352	AAAAGCTGGCTGGACTCCACAGG	2075	1501	1941	3111	2803	2377
mTF_LIB_1110	Zfp352	AAAGCTGGCTGGACTCCACAGGG	840	1050	1250	1683	1125	1294
mTF_LIB_1111	Zfp352	GGGCGCTGTTGAGCTGTGTATGG	819	615	619	772	827	781
mTF_LIB_1112	Zfp352	TGTGTATGGTAAAGACCTGCAGG	715	523	934	1364	1167	913
mTF_LIB_1113	Zfp352	CAATACACAGCCTTCCCCTGTGG	1547	1144	1184	1566	2116	1585
mTF_LIB_1114	Zfp352	AAGCTGGCTGGACTCCACAGGGG	994	950	1181	1774	1762	1349
mTF_LIB_1115	Zfp352	GCTCTCTATGGAAGCCATGCTGG	279	322	468	442	380	438
mTF_LIB_1116	Zfp974	AAGTAGAATTCTTGATCTCGAGG	607	458	828	1021	937	946
mTF_LIB_1117	Zfp974	GTAGTCCACTGAATATACTATGG	795	242	738	1100	1080	908
mTF_LIB_1118	Zfp974	CACTGAATATACTATGGTTGTGG	1125	927	1081	1419	1310	1153
mTF_LIB_1119	Zfp974	AGTATATTCAGTGGACTACAGGG	935	386	814	797	945	977
mTF_LIB_1120	Zfp974	TTGGAGACAGATTATGATGCTGG	977	604	697	972	933	768
mTF_LIB_1121	Zfp974	TAGTATATTCAGTGGACTACAGG	524	348	716	864	962	772
mTF_LIB_1122	Zfp974	CCAGAAAATTCTATTAGTAATGG	639	313	517	748	833	556
mTF_LIB_1123	Runx3	GCTAAGCGCGCAGGCAACCGCGG	622	277	783	957	1130	905
mTF_LIB_1124	Runx3	CCGGCCCGAAGTGCGCTCGATGG	1670	1348	1861	2665	3198	2309
mTF_LIB_1125	Runx3	CCATCGAGCGCACTTCGGGCCGG	1667	782	1346	1522	1592	1606
mTF_LIB_1126	Runx3	CAGCGGCGCGCTAAGCGCGCAGG	361	230	399	645	465	474
mTF_LIB_1127	Runx3	CATCGAGCGCACTTCGGGCCGGG	780	501	861	1214	1100	1108
mTF_LIB_1128	Runx3	TCCACCATCGAGCGCACTTCGGG	927	493	1083	947	862	1055
mTF_LIB_1129	Runx3	CTAAGCGCGCAGGCAACCGCGGG	1384	663	1391	2401	1931	1667
mTF_LIB_1130	Sox13	CATGGTGCTAGCGCTGTCTGGGG	697	703	1090	1563	1399	1215
mTF_LIB_1131	Sox13	CCATGGTGCTAGCGCTGTCTGGG	420	228	557	781	809	681
mTF_LIB_1132	Sox13	CCCAGACAGCGCTAGCACCATGG	774	585	818	1052	941	786
mTF_LIB_1133	Sox13	CAACGCTAAAGCTCCTCCTCAGG	1172	579	1068	1469	1786	1137
mTF_LIB_1134	Sox13	CCTTGCCACGAGGCTCCCCAAGG	1461	667	1338	1711	2482	1858
mTF_LIB_1135	Sox13	CCTTGGGGAGCCTCGTGGCAAGG	1054	520	1227	1590	1619	1293
mTF_LIB_1136	Sox13	CTGCACCTTGGGGAGCCTCGTGG	1057	755	1306	1420	1514	1357
mTF_LIB_1137	Ctcfl	ATCTGGGTGAAGTACCCAGAAGG	683	485	775	996	1050	921
mTF_LIB_1138	Ctcfl	GGTGCACCGTTTGCAGGGTCAGG	631	332	385	570	480	643
mTF_LIB_1139	Ctcfl	GCGGATCCTGACCCTGCAAACGG	821	519	655	1073	806	825
mTF_LIB_1140	Ctcfl	CCGCCTGTCGCTCTCCACCGGGG	2122	1022	1560	2013	2569	1782
mTF_LIB_1141	Ctcfl	GTTGAAGCCTGGAGACCTAGAGG	220	311	684	728	728	730
mTF_LIB_1142	Ctcfl	CTCCAGGTGCACCGTTTGCAGGG	1328	651	1432	1843	1907	1451
mTF_LIB_1143	Ctcfl	ATCCGCCTGTCGCTCTCCACCGG	1853	1349	1872	2655	2854	2290
mTF_LIB_1144	Zscan25	GGGTGCTCCAGTGGTCAAACTGG	592	589	566	871	1096	814
mTF_LIB_1145	Zscan25	GTCCCGAGGCATTTCGGTTGAGG	1466	573	1479	1880	2129	1809
mTF_LIB_1146	Zscan25	AACCTCAACCGAAATGCCTCGGG	970	357	1142	1655	1651	1273
mTF_LIB_1147	Zscan25	TCGGCAGTTCCGCTACCAAGAGG	924	1261	1096	1606	1491	1350
mTF_LIB_1148	Zscan25	ACTCGAGTCCCGAGGCATTTCGG	328	131	406	645	717	633
mTF_LIB_1149	Zscan25	AGGGGAGGACTCGAGTCCCGAGG	459	349	737	1170	902	1026
mTF_LIB_1150	Zscan25	AAACCTCAACCGAAATGCCTCGG	600	389	717	873	955	818
mTF_LIB_1151	Hsf5	AGCGGATGGAGCGGTACCGAGGG	783	508	692	1123	1041	897
mTF_LIB_1152	Hsf5	TCGGTACCGCTCCATCCGCTGGG	1486	319	1130	1490	1315	1295
mTF_LIB_1153	Hsf5	CTCGGTACCGCTCCATCCGCTGG	1977	974	2137	3004	3436	2763
mTF_LIB_1154	Hsf5	TACCGCTCCATCCGCTGGGACGG	1063	859	1043	1332	1162	1254
mTF_LIB_1155	Hsf5	CATCGACCAGCCGCTCTTCGAGG	1098	519	1205	1451	1633	1512
mTF_LIB_1156	Hsf5	CAGCGGATGGAGCGGTACCGAGG	730	234	641	917	721	805
mTF_LIB_1157	Hsf5	CCCCGCCAAGCTGTGGCGGCTGG	502	627	741	854	966	977
mTF_LIB_1158	Sp110	CAAATGACCTGGAAATGGCCAGG	1494	1292	1531	2329	2167	1797
mTF_LIB_1159	Sp110	CCAAGGAGAGGCACAGCTCGGGG	895	272	765	528	539	811
mTF_LIB_1160	Sp110	AAATGACCTGGAAATGGCCAGGG	1107	647	1014	1041	1478	1026
mTF_LIB_1161	Sp110	GTACTTCCCTGGCCATTTCCAGG	1075	547	1479	1858	1863	1523
mTF_LIB_1162	Sp110	GCCTCTCCTTGGCTGCATTCAGG	914	626	804	1050	1653	912
mTF_LIB_1163	Sp110	CCCCGAGCTGTGCCTCTCCTTGG	554	348	683	894	962	756
mTF_LIB_1164	Sp110	TGACCAAGACACAGAGAACAAGG	787	427	900	929	957	816
mTF_LIB_1165	Sp140	GAGGAGATGCAATGCAATGGAGG	763	520	890	725	876	1105
mTF_LIB_1166	Sp140	GCAGAGGAGATGCAATGCAATGG	802	335	731	800	724	714
mTF_LIB_1167	Sp140	AAGCAGCCAAGGAGAATGTGTGG	1328	753	1015	1243	1353	1311
mTF_LIB_1168	Sp140	AGCAGCCAAGGAGAATGTGTGGG	424	235	623	644	820	715
mTF_LIB_1169	Sp140	ACAAACAAGACAAGAGCCCCAGG	731	397	984	1395	1382	1053
mTF_LIB_1170	Sp140	TGGTGCCCACACATTCTCCTTGG	687	384	802	1450	1348	936
mTF_LIB_1171	Sp140	AAGGAGAATGTGTGGGCACCAGG	1011	559	876	1111	1363	973
mTF_LIB_1172	Zfp820	GAAACTGTAGCCAAGGAATTGGG	843	616	576	751	627	727
mTF_LIB_1173	Zfp820	TATATTTAGGACACATCCCATGG	977	450	1163	1929	2019	1439
mTF_LIB_1174	Zfp820	GGAAACTGTAGCCAAGGAATTGG	545	391	602	1263	1435	868
mTF_LIB_1175	Zfp820	TGGGTATGTTAGAAGAATTCAGG	487	256	573	566	544	549
mTF_LIB_1176	Zfp820	ATATTTAGGACACATCCCATGGG	1095	835	819	1074	922	1046
mTF_LIB_1177	Zfp820	AACAAATTTAAACAGTTAACAGG	309	218	457	624	531	474
mTF_LIB_1178	Zfp820	GCTCATGGACAATATGCTGAAGG	768	458	746	997	895	807
mTF_LIB_1179	Arid1b	CGGTCTCCATGGTCGAGCCGGGG	711	346	562	475	452	621
mTF_LIB_1180	Arid1b	CCGCTCCGAGGCGGCTCTCAAGG	869	384	670	1020	1113	1007
mTF_LIB_1181	Arid1b	CTCCGAGGCGGCTCTCAAGGAGG	1195	842	1147	1145	1193	1158
mTF_LIB_1182	Arid1b	CCCGGTCTCCATGGTCGAGCCGG	575	401	545	632	642	566
mTF_LIB_1183	Arid1b	CCTTGAGAGCCGCCTCGGAGCGG	1125	668	1246	2037	1840	1428
mTF_LIB_1184	Arid1b	CCCGGCTCGACCATGGAGACCGG	442	276	524	647	579	629
mTF_LIB_1185	Arid1b	GACGACGCGCCGCCCAAGATGGG	765	509	780	1030	1506	967
mTF_LIB_1186	Zfp975	GGCACGAAAGAAGTCCTGCTGGG	381	287	576	527	543	529
mTF_LIB_1187	Zfp975	CAATGTTATGGTCTTTCCAATGG	960	474	1027	1265	1150	1097
mTF_LIB_1188	Zfp975	GCACGAAAGAAGTCCTGCTGGGG	1255	992	1089	1240	1274	1397
mTF_LIB_1189	Zfp975	CTCCAAATAAATGAAAGAACAGG	470	337	641	922	1096	683
mTF_LIB_1190	Zfp975	AAGATTGTTGGGTCGTAAAAAGG	456	450	621	1059	1187	898
mTF_LIB_1191	Zfp975	TACCTGTTCTTTCATTTATTTGG	636	657	869	1084	958	871
mTF_LIB_1192	Zfp975	TCATGCATTCGAAGATTGTTGGG	504	314	866	984	829	922
mTF_LIB_1193	Zfp616	AATGCAACAATGTTCTACACAGG	1188	579	1076	1369	1478	1321
mTF_LIB_1194	Zfp616	AGCTATTCCTGAGAGAACTCAGG	735	384	502	391	381	435
mTF_LIB_1195	Zfp616	GGAATATAGAAGTGGTGGTGAGG	784	644	1086	1500	1405	1160
mTF_LIB_1196	Zfp616	ACACAAGTATTTGGACTTAATGG	755	483	568	579	546	628
mTF_LIB_1197	Zfp616	TGATAAATGCTTCAGGGAAGTGG	900	470	988	1250	1263	1195
mTF_LIB_1198	Zfp616	TCCAAGTTTCACTGCATACATGG	809	314	783	855	898	690
mTF_LIB_1199	Zfp616	AAAGAAATAACACAAGTATTTGG	399	345	494	752	1077	729
mTF_LIB_1200	Gm6020	GAGAGTACTACTGTATGGAAAGG	709	499	923	1263	1366	1161
mTF_LIB_1201	Gm6020	ACTTGGAGAGTACTACTGTATGG	473	340	861	1218	1008	928
mTF_LIB_1202	Prdm6	CAACTCTTCCCGCACGGAGGCGG	788	367	867	998	862	851
mTF_LIB_1203	Prdm6	GGCGGCCCGCTCAAAGCCAGTGG	878	584	808	849	1073	899
mTF_LIB_1204	Prdm6	CAGCAACTCTTCCCGCACGGAGG	886	555	1023	1136	1100	968
mTF_LIB_1205	Prdm6	CGGCTCGGCCTTCCTCAAAGTGG	720	263	845	1035	1010	944
mTF_LIB_1206	Prdm6	CTCTTCCCGCACGGAGGCGGCGG	92	86	292	466	459	336
mTF_LIB_1207	Prdm6	TTGAGGAAGGCCGAGCCGCCGGG	1595	670	1517	1985	2157	1605
mTF_LIB_1208	Prdm6	GCGGCGCCACTGGCTTTGAGCGG	1111	584	956	1035	983	1061
mTF_LIB_1209	Zfp825	CACTGCTATAGGCTACAAGTGGG	617	341	643	877	949	735
mTF_LIB_1210	Zfp825	TCACTGCTATAGGCTACAAGTGG	1096	447	916	1013	1094	1097
mTF_LIB_1211	Zfp825	AGCCTATAGCAGTGATGTTCTGG	630	516	676	623	675	615
mTF_LIB_1212	Zfp825	GAGACTAGCATGATGTGTAAAGG	779	474	789	921	1263	1029
mTF_LIB_1213	Zfp825	TATCATAAAATAACACATCTTGG	753	563	642	701	660	469
mTF_LIB_1214	Zfp825	GAGTCTACTGTGTTGTGAAAAGG	948	618	884	1012	847	979
mTF_LIB_1215	Zfp874a	GGAGCAAAACCAAGGATCTTCGG	382	260	327	541	533	467
mTF_LIB_1216	Zfp874a	ACATCAGCCACCATTCCTCCAGG	854	345	1265	2065	2630	1799
mTF_LIB_1217	Zfp874a	TTTCAGCCACCTTGATTTCCTGG	1356	1069	1553	1813	1713	1740
mTF_LIB_1218	Zfp874a	TTCAGCCACCTTGATTTCCTGGG	975	391	917	1325	1386	1053
mTF_LIB_1219	Zfp874a	TGTCGCCAATAAAATGTCCCTGG	1457	546	954	1342	1333	1018
mTF_LIB_1220	Zfp874a	GCAACACTTTCTGTACTCCAGGG	812	581	867	1044	1040	906
mTF_LIB_1221	Zfp874a	GAGGAATGGTGGCTGATGTTTGG	1194	750	799	893	954	817
mTF_LIB_1222	Zfp72	AAGGAGTGACTTCCGAACAAAGG	788	603	827	990	1288	929
mTF_LIB_1223	Zfp72	TGTGAAACAACAAGCAACAGTGG	864	771	1009	1219	982	966
mTF_LIB_1224	Zfp72	TGGAAAAAAGACAACAGTCTTGG	523	172	392	362	387	460
mTF_LIB_1225	Zfp72	GCAACAGTGGCTACATACCCAGG	676	596	724	736	669	692
mTF_LIB_1226	Zfp72	TTCCAGAAATGTGACCAGATAGG	509	165	695	1197	1043	854
mTF_LIB_1227	Zfp72	AATGTAACAAGACCTTTGTTCGG	726	874	932	826	943	1037
mTF_LIB_1228	Zfp72	GGAAAAAAGACAACAGTCTTGGG	148	55	424	781	893	539
mTF_LIB_1229	Nr2f1	GCGAGATCCGCAGGACGACGTGG	738	495	763	1062	1066	802
mTF_LIB_1230	Nr2f1	TCCGCAGGACGACGTGGCCGGGG	1400	628	975	1193	1127	1248
mTF_LIB_1231	Nr2f1	GATCCGCAGGACGACGTGGCCGG	758	270	648	1318	1019	679
mTF_LIB_1232	Nr2f1	ATCCGCAGGACGACGTGGCCGGG	785	685	944	1507	1341	1184
mTF_LIB_1233	Nr2f1	CCTTGTCCCCTGCCGTGCCGGGG	1616	1302	1688	2204	2403	1776
mTF_LIB_1234	Nr2f1	CTTGTCCCCTGCCGTGCCGGGGG	1534	1030	1657	2631	2847	2421
mTF_LIB_1235	Nr2f1	CCCGGCACGGCAGGGGACAAGGG	385	284	487	582	800	589
mTF_LIB_1236	Zbtb10	TCGTCGGCCCCGCGCCCATTCGG	1018	424	857	1218	1063	1037
mTF_LIB_1237	Zbtb10	CGCAGCAGCCGAATGGGCGCGGG	870	673	1413	1853	1906	1591
mTF_LIB_1238	Zbtb10	GGCCGCCGCCGAGGACGTCAAGG	447	462	535	644	551	706
mTF_LIB_1239	Zbtb10	GCAGCAGCCGAATGGGCGCGGGG	1759	1178	1678	2068	2989	1926
mTF_LIB_1240	Zbtb10	GAATGGGCGCGGGGCCGACGAGG	1194	858	1245	1177	1266	1347
mTF_LIB_1241	Zbtb10	CTCCTTGACGTCCTCGGCGGCGG	1689	902	1886	1665	1758	1856
mTF_LIB_1242	Zbtb10	CCCATTCGGCTGCTGCGGCGCGG	1143	699	1479	1939	1648	1600
mTF_LIB_1243	Sry	CATTCATGGGGCGCTTGACATGG	584	789	942	1339	1436	1134
mTF_LIB_1244	Sry	TGGTGTGGTCCCGTGGTGAGAGG	733	251	927	1048	1454	916
mTF_LIB_1245	Sry	ACACCATAAATGCATTCATGGGG	1117	542	1174	1786	1635	1171
mTF_LIB_1246	Sry	GCCTTACAGAAGCCGAAAAAAGG	731	321	540	641	627	585
mTF_LIB_1247	Sry	CAACTTGTGCCTCTCACCACGGG	1042	593	1278	1686	1615	1486
mTF_LIB_1248	Sry	GACACTTTAGCCCTCCGATGAGG	1020	781	980	1197	1280	1049
mTF_LIB_1249	Sry	TAAATATCAGCCTCATCGGAGGG	804	689	868	1326	1118	1187
mTF_LIB_1250	Zbtb34	ACGTTTCGTGTCGGGAGAAATGG	676	330	720	630	789	826
mTF_LIB_1251	Zbtb34	AATACGGGGAGCTGGCTGCGAGG	1068	926	1513	1621	1465	1613
mTF_LIB_1252	Zbtb34	TGAATGGTCCCGGAAATACGGGG	638	359	809	966	1017	952
mTF_LIB_1253	Zbtb34	TAAATGAGCTCCGCCTGCAAGGG	1730	509	1114	1412	1233	1220
mTF_LIB_1254	Zbtb34	ACGGCTTTGTGGGCTCGGAAGGG	722	472	675	1159	1359	898
mTF_LIB_1255	Zbtb34	TGACATCATCGTCCACATTCAGG	695	407	1136	1554	1748	1506
mTF_LIB_1256	Zbtb34	GCTGAATGGTCCCGGAAATACGG	655	223	403	599	604	553
mTF_LIB_1257	Zfp114	GCAGTGGGAGGCCAGAGTCCAGG	839	218	589	777	506	729
mTF_LIB_1258	Zfp114	TCCTCATGTGTACTACGTACAGG	1242	465	908	1109	1174	1000
mTF_LIB_1259	Zfp114	CAATACTCACGTCACAAGTGTGG	1906	1030	1435	1767	1711	1631
mTF_LIB_1260	Zfp114	AATGCTGGAATGGCTGTTTGTGG	1819	1098	1327	1720	1581	1547
mTF_LIB_1261	Zfp114	ATGCTGGAATGGCTGTTTGTGGG	1058	538	912	1113	1176	953
mTF_LIB_1262	Zfp114	TGGCTGTTTGTGGGACTCTCCGG	291	244	664	795	922	779
mTF_LIB_1263	Zfp114	CTTCAGTGTGCACGCGGCAGTGG	1018	797	1133	1630	1769	1261
mTF_LIB_1264	Zfp619	CGTATGGAGTGTATCCGGAGCGG	450	170	647	988	678	719
mTF_LIB_1265	Zfp619	TATACTGGTCTTCAATGGTCTGG	644	302	704	789	823	832
mTF_LIB_1266	Zfp619	AGGAACATCATAACCCGCTCCGG	595	617	711	1192	928	1068
mTF_LIB_1267	Zfp619	GTATGGAGTGTATCCGGAGCGGG	590	110	407	468	522	476
mTF_LIB_1268	Zfp619	CACACTGTGAGCGGAGCGTATGG	676	284	482	551	724	627
mTF_LIB_1269	Zfp619	CACAACAATTCACATATACGTGG	1667	766	1140	1269	1662	1401
mTF_LIB_1270	Zfp619	AAGTGCGTATGGAGTGTATCCGG	943	360	652	847	917	746
mTF_LIB_1271	Sp9	ACGCTTCGGAACGACCCCGTTGG	866	521	1066	1815	1682	1297
mTF_LIB_1272	Sp9	AACGGGGTCGTTCCGAAGCGTGG	971	631	1162	1076	1064	1343
mTF_LIB_1273	Sp9	CGTGTTGCCGATCTTGTTGCAGG	675	621	922	1061	1363	1056
mTF_LIB_1274	Sp9	AACGACCCCGTTGGCCATGCTGG	1259	711	1096	1045	948	1112
mTF_LIB_1275	Sp9	TCGCCGCCAGCATGGCCAACGGG	1394	523	1284	1267	1399	1212
mTF_LIB_1276	Sp9	GACCCCGTTGGCCATGCTGGCGG	894	601	1167	1106	1161	1215
mTF_LIB_1277	Sp9	CGAAGGCGCTGGACTCGGGCAGG	1643	838	1417	2027	2078	1491
mTF_LIB_1278	Csde1	AAGTGCTGCTGAAGTACCATTGG	664	369	761	969	1279	1089
mTF_LIB_1279	Csde1	GGACACAATGGGTACCCCAATGG	385	255	428	505	503	503
mTF_LIB_1280	Csde1	ACACTGAATGAATCCGTAAGAGG	1097	657	519	770	622	532
mTF_LIB_1281	Csde1	TTCCACTGTTCACAATATAATGG	809	457	739	900	764	785
mTF_LIB_1282	Csde1	GCCCCGGGTCAGAGTCCAACAGG	892	588	1053	1456	1315	1092
mTF_LIB_1283	Csde1	TCCACAACAATGGACACAATGGG	568	403	637	684	527	745
mTF_LIB_1284	Csde1	GAGTAAATCTCCAGCTGCCCCGG	719	644	1048	1314	1241	1167
mTF_LIB_1285	Zfp467	TTCGGCCTTCTGTGGGGTACTGG	790	411	733	747	964	751
mTF_LIB_1286	Zfp467	GTTGGCTGTTACGTACAAACTGG	222	234	578	841	734	685
mTF_LIB_1287	Zfp467	GGATGGGTTCAGTAATGCCCAGG	418	344	559	622	957	688
mTF_LIB_1288	Zfp467	CTAGGTGGAATCGCGCTGTCCGG	1260	863	1522	2771	2578	2159
mTF_LIB_1289	Zfp467	GTGGAATCGCGCTGTCCGGGTGG	677	752	1240	1348	1459	1418
mTF_LIB_1290	Zfp467	TAGGTGGAATCGCGCTGTCCGGG	2077	1182	1898	2048	2338	2171
mTF_LIB_1291	Zfp467	GGCATTACTGAACCCATCCCTGG	811	714	733	832	1035	802
mTF_LIB_1292	Tlx2	GTGGTGCGCAGCCAACACCGCGG	524	420	575	622	698	749
mTF_LIB_1293	Tlx2	TGAGCGGTCCCGAACCCCCGGGG	1015	655	1580	1811	1935	1762
mTF_LIB_1294	Tlx2	TGATGGGTTCGTGGTGCGGAAGG	788	482	847	953	1205	953
mTF_LIB_1295	Tlx2	AAAACGCCGCACTTTCTCCGTGG	1511	1310	1713	2058	1697	1686
mTF_LIB_1296	Tlx2	TGCCGAAGCTGATGGGTTCGTGG	750	338	1065	1215	1033	1165
mTF_LIB_1297	Tlx2	TGGTGCGCAGCCAACACCGCGGG	934	777	871	954	900	1062
mTF_LIB_1298	Tlx2	CCTGAGCGGTCCCGAACCCCCGG	971	551	787	912	882	902
mTF_LIB_1299	Noto	CTAGTCGGCGCGGGACAACTGGG	877	510	863	942	974	967
mTF_LIB_1300	Noto	GCTAGTCGGCGCGGGACAACTGG	755	408	675	671	748	726
mTF_LIB_1301	Noto	GTCCCGCGCCGACTAGCTCGGGG	771	281	756	987	1032	846
mTF_LIB_1302	Noto	TGTCCCGCGCCGACTAGCTCGGG	446	541	408	368	693	469
mTF_LIB_1303	Noto	TTGTCCCGCGCCGACTAGCTCGG	633	429	599	665	756	622
mTF_LIB_1304	Noto	CGTCCCCGAGCTAGTCGGCGCGG	1307	874	1532	2403	2445	1991
mTF_LIB_1305	Noto	GTCCCCGAGCTAGTCGGCGCGGG	1600	952	1919	1991	2758	2109
mTF_LIB_1306	Usf3	CGCTGCTCCCTCCGTTGAGCAGG	393	401	559	1068	1583	867
mTF_LIB_1307	Usf3	CGCCTACGAAAAAGCAGCACAGG	302	339	627	1070	840	676
mTF_LIB_1308	Usf3	AACATCATCGTTTATTCCAACGG	781	637	889	1270	1472	1009
mTF_LIB_1309	Usf3	CAAGCCGTGACCAACATTAAAGG	530	616	660	608	588	637
mTF_LIB_1310	Usf3	CAGCTCCGTTATGTACTTAAAGG	274	289	484	464	461	589
mTF_LIB_1311	Usf3	ACATCATCGTTTATTCCAACGGG	1092	917	1191	1697	1631	1395
mTF_LIB_1312	Usf3	GATGAACTCCTGCTCAACGGAGG	815	553	1106	1312	1324	1206
mTF_LIB_1313	Insm1	CGCTTCACCAGAAACCCGCGGGG	1626	1076	1712	2752	2742	1897
mTF_LIB_1314	Insm1	AGTCCACGCCCGTGTCCTACCGG	1367	818	1184	1088	1526	1267
mTF_LIB_1315	Insm1	GCGCTTCACCAGAAACCCGCGGG	1911	1107	1707	2135	2221	1883
mTF_LIB_1316	Insm1	CCCGTGTCCTACCGGGTCCGCGG	301	138	287	416	375	308
mTF_LIB_1317	Insm1	GTCCACGCCCGTGTCCTACCGGG	794	457	639	1022	750	755
mTF_LIB_1318	Insm1	GACCCGGTAGGACACGGGCGTGG	735	689	912	1140	1533	1018
mTF_LIB_1319	Insm1	GCCGCGGACCCGGTAGGACACGG	457	404	373	338	358	404
mTF_LIB_1320	Zfp120	AAAGGCCATAATATTTCTGAAGG	473	220	619	589	636	615
mTF_LIB_1321	Zfp120	TTTGCTGGATCCTTCTCAGAAGG	1466	809	1177	1737	1494	1242
mTF_LIB_1322	Zfp120	CAAGCCCAGAAGTTCCGACATGG	904	445	1129	1377	1641	1189
mTF_LIB_1323	Zfp120	GTGTTCTGTGTACCGCTCCTGGG	675	406	635	910	906	735
mTF_LIB_1324	Zfp120	TGTGTTCTGTGTACCGCTCCTGG	460	458	716	1061	1113	966
mTF_LIB_1325	Zfp120	AAAATATTGGACACCTTCATAGG	562	253	876	1351	1260	1023
mTF_LIB_1326	Zfp120	AATGTCCTTCAGAAATATTATGG	747	333	653	945	674	821
mTF_LIB_1327	Zfp442	TGCGTATCAGAGCCATCCTCAGG	899	593	999	1118	1510	1108
mTF_LIB_1328	Zfp442	CGTATCAGAGCCATCCTCAGGGG	970	636	1249	1372	1288	1370
mTF_LIB_1329	Zfp442	AGATATTGAATAACTTCATAGGG	699	295	567	760	501	607
mTF_LIB_1330	Zfp442	CACTATAAGATTAATGAATGTGG	1126	542	1212	1910	1937	1393
mTF_LIB_1331	Zfp442	GCGTATCAGAGCCATCCTCAGGG	1043	487	840	863	1047	1017
mTF_LIB_1332	Zfp442	TGAAGTTATTCAATATCTTGAGG	1112	568	1082	1552	1642	1219
mTF_LIB_1333	Zfp442	TATGCGTTCTTTGATATATTTGG	661	328	696	757	819	789
mTF_LIB_1334	Tcf15	TTCGCGCTGCTGCGCCCGGTCGG	21	152	165	110	111	199
mTF_LIB_1335	Tcf15	CGGCGCGCACGTGCTGTACCCGG	457	416	632	904	817	710
mTF_LIB_1336	Tcf15	CCGACGCGTCGCTCTCGCTGCGG	1524	899	1942	2313	2119	2232
mTF_LIB_1337	Tcf15	ACGTGCTGTACCCGGACGTGAGG	1163	477	955	1363	1259	1074
mTF_LIB_1338	Tcf15	ACAGCACGTGCGCGCCGACCGGG	1300	620	1386	1461	1694	1627
mTF_LIB_1339	Tcf15	CTTCGCAGCAGCCGAACGACTGG	991	402	990	1524	1417	1171
mTF_LIB_1340	Tcf15	TACAGCACGTGCGCGCCGACCGG	990	981	1331	1610	1959	1647
mTF_LIB_1341	Zfp160	TTCCTCTTGAGAGAACTCTATGG	225	336	477	475	400	587
mTF_LIB_1342	Zfp160	TCTAAGTTGGAACAATACAAAGG	537	567	742	1203	765	756
mTF_LIB_1343	Zfp160	TGGAACAATACAAAGGGCCCTGG	538	338	496	578	658	481
mTF_LIB_1344	Zfp160	AGCCATAGAGTTCTCTCAAGAGG	1010	407	1086	1220	1101	1174
mTF_LIB_1345	Zfp160	TATTCTTCACTACGTATAAAAGG	884	651	991	1135	1048	1112
mTF_LIB_1346	Zfp160	TGCACAGAGAGCTTTGCACAGGG	429	488	899	1018	891	1062
mTF_LIB_1347	Zfp160	TTTGAATGCTATGTCTAAGTTGG	556	777	1024	1240	1331	1083
mTF_LIB_1348	Zfp948	AACATTTCGAGATGTGGCCGTGG	1488	1075	1278	1413	1304	1260
mTF_LIB_1349	Zfp948	TCTCGTCAGTGTAATGAACTTGG	664	379	558	585	726	585
mTF_LIB_1350	Zfp948	TTTGTACATTGACGTGATGGTGG	1294	744	1469	1607	1865	1866
mTF_LIB_1351	Zfp948	GGCCGTGGACTTCTCCCAGAAGG	519	393	831	848	858	826
mTF_LIB_1352	Zfp948	TCTGTTAACATTTCGAGATGTGG	1188	679	1243	1619	1448	1253
mTF_LIB_1353	Zfp948	AGACTTAAAAGCGTGCACACTGG	596	455	811	676	783	824
mTF_LIB_1354	Zfp948	CGGAGGTACTGAAGCATCTCTGG	800	347	782	754	1202	928
mTF_LIB_1355	Zfp760	GTTATAAGGTGTACATGGAGAGG	1035	1104	1347	1315	1322	1260
mTF_LIB_1356	Zfp760	TCTGATTAGGGATGATTCAATGG	703	479	887	1228	1169	811
mTF_LIB_1357	Zfp760	ATATCGTGGATACTCTGATTTGG	310	251	624	871	1096	873
mTF_LIB_1358	Zfp760	TCTTACAAATATAAAGAGCTTGG	253	226	277	492	304	417
mTF_LIB_1359	Zfp760	GTACACTATTATGTCTGATTAGG	937	571	961	772	952	1027
mTF_LIB_1360	Zfp760	ATGATTCAATGGAAGCATCCTGG	389	355	265	246	200	291
mTF_LIB_1361	Zfp760	TACACTATTATGTCTGATTAGGG	889	690	1110	1425	1112	1147
mTF_LIB_1362	Zic3	ATGACGATGCTCCTGGACGGAGG	1165	672	1040	1033	895	1085
mTF_LIB_1363	Zic3	CGCGGTTGGGCATCTCGTGGTGG	1412	735	1536	1754	2203	1810
mTF_LIB_1364	Zic3	ATGCCTGCAGGCTCGCGGTTGGG	934	698	882	1178	934	858
mTF_LIB_1365	Zic3	GCTCGCGGTTGGGCATCTCGTGG	1594	1186	1461	1721	2050	1537
mTF_LIB_1366	Zic3	ATGCCCAACCGCGAGCCTGCAGG	1762	1208	1973	3057	2951	2276
mTF_LIB_1367	Zic3	TTGGGCATCTCGTGGTGGCGCGG	2034	1396	2133	3010	3865	2632
mTF_LIB_1368	Zic3	CGGGGACTCAACCCACGCTGCGG	323	241	582	539	961	717
mTF_LIB_1369	Gbx1	GCCGCGCTCTCTCGCTCATAAGG	514	450	539	413	471	559
mTF_LIB_1370	Gbx1	GCGCTCTCTCGCTCATAAGGAGG	720	66	561	819	785	687
mTF_LIB_1371	Gbx1	TCGATGGAGAAGGCGGCGCCGGG	1203	718	1067	1581	1360	1298
mTF_LIB_1372	Gbx1	TCCTTATGAGCGAGAGAGCGCGG	948	623	757	1075	1266	892
mTF_LIB_1373	Gbx1	GGCAACACGAGCGGCCGGTAGGG	611	196	815	860	878	916
mTF_LIB_1374	Gbx1	CCTGCGGCAACACGAGCGGCCGG	1546	1250	1691	2182	2458	2006
mTF_LIB_1375	Gbx1	CGGCAACACGAGCGGCCGGTAGG	0	0	31	42	65	52
mTF_LIB_1376	Hmx1	CGGATGAGCTGACCGAGCCCGGG	1099	654	1258	1497	1411	1286
mTF_LIB_1377	Hmx1	CCGGATGAGCTGACCGAGCCCGG	555	503	666	1005	953	817
mTF_LIB_1378	Hmx1	CTCGCGGACGCCATCGCCCTGGG	1235	428	1128	1249	1621	1237
mTF_LIB_1379	Hmx1	AGTCGTCGTCGCGCCTGCTCCGG	1793	1097	1302	1781	1721	1565
mTF_LIB_1380	Hmx1	AGGCGCGACGACGACTACAGCGG	664	423	684	929	954	957
mTF_LIB_1381	Hmx1	CCTCGCGGACGCCATCGCCCTGG	1444	1210	1824	2529	2442	1944
mTF_LIB_1382	Hmx1	GGTTGAGCGCCCCGCGCCCTTGG	763	660	817	1887	1211	1229
mTF_LIB_1383	Zfp763	CAACATATTCTGGAATTCGGTGG	1074	826	1304	1676	1562	1419
mTF_LIB_1384	Zfp763	CCCTTGTTAACAACATATTCTGG	336	154	811	1182	945	830
mTF_LIB_1385	Zfp763	ATATTCTGGAATTCGGTGGTGGG	480	532	894	1391	1285	1001
mTF_LIB_1386	Zfp763	TCCAGAATATGTTGTTAACAAGG	445	96	767	1182	1238	880
mTF_LIB_1387	Zfp763	CCAGAATATGTTGTTAACAAGGG	649	236	776	970	1085	933
mTF_LIB_1388	Zfp763	CATATTCTGGAATTCGGTGGTGG	1076	545	980	1244	1506	1272
mTF_LIB_1389	Zfp763	CTGTGAGATGCACACGTGAAGGG	540	413	852	1274	1261	1061
mTF_LIB_1390	Zfp563	CTGTCTAACTTTCGAGGATGTGG	1383	539	1388	1541	1892	1376
mTF_LIB_1391	Zfp563	TTATTGTATAAACCCAGTGAAGG	521	311	540	547	528	539
mTF_LIB_1392	Zfp563	GACAAATTGAGGAAGTCCAGAGG	944	677	858	809	739	934
mTF_LIB_1393	Zfp563	CGTTTATGTCCTGGTTGAAGAGG	220	267	383	512	569	681
mTF_LIB_1394	Zfp563	ATGCATATTCCTCTTCAACCAGG	736	532	887	1187	1214	1108
mTF_LIB_1395	Zfp563	GGAATATGCATATTTAGGGGTGG	551	283	607	565	569	610
mTF_LIB_1396	Zfp563	TTATGTGAAGACATACTTATTGG	308	305	382	438	298	392
mTF_LIB_1397	Lyar	TCGCACCTTGGGGCTGACGTTGG	575	383	613	792	689	859
mTF_LIB_1398	Lyar	CGCACCTTGGGGCTGACGTTGGG	603	167	706	859	1095	919
mTF_LIB_1399	Lyar	CGGAGTCGCTGTGCACTTTCAGG	1075	832	964	978	976	1214
mTF_LIB_1400	Lyar	GCAAAAGTTCTCGCACCTTGGGG	885	499	1165	906	883	1186
mTF_LIB_1401	Lyar	CAGCGACTCCGTTCTAGAGCAGG	580	322	526	458	405	562
mTF_LIB_1402	Lyar	GAAACCCAACGTCAGCCCCAAGG	1116	514	1083	1327	1277	1322
mTF_LIB_1403	Lyar	TGCAAAAGTTCTCGCACCTTGGG	732	500	743	902	921	895
mTF_LIB_1404	Hes6	GGAAGCACGGGGGGACCGCAAGG	574	518	1106	1227	1513	1230
mTF_LIB_1405	Hes6	CAGCCGGGACCGTGCAGGCCAGG	999	716	831	1282	1289	1080
mTF_LIB_1406	Hes6	ACGGATCAACGAGAGTCTTCAGG	985	990	907	1471	1701	1112
mTF_LIB_1407	Hes6	TGGAGAAGAAGCGACGCGCACGG	1309	558	955	1585	874	1099
mTF_LIB_1408	Hes6	CGCGTCGCTTCTTCTCCACCAGG	1124	650	1137	1390	1323	1457
mTF_LIB_1409	Hes6	GCGTCGCTTCTTCTCCACCAGGG	704	478	725	764	826	940
mTF_LIB_1410	Hes6	CTGGCCTGCACGGTCCCGGCTGG	1561	1099	1598	1658	2019	1797
mTF_LIB_1411	Zfp617	ATCAGGAACCTGCATGATATAGG	804	445	669	855	1063	692
mTF_LIB_1412	Zfp617	AAAATGCATACAAAAATCCTGGG	428	269	576	783	724	592
mTF_LIB_1413	Zfp617	AATGCATACAAAAATCCTGGGGG	1030	560	927	1056	1232	1192
mTF_LIB_1414	Zfp617	AAATGCATACAAAAATCCTGGGG	997	504	983	1406	1148	1011
mTF_LIB_1415	Zfp617	GAAAATGCATACAAAAATCCTGG	887	363	577	594	532	623
mTF_LIB_1416	Zfp617	CAGGTGGCTAGAACGAGTGAAGG	601	193	737	645	665	719
mTF_LIB_1417	Zfp617	AAGGGAAGTGGAACGAGCAAAGG	690	400	631	655	629	690
mTF_LIB_1418	Zfp772	CTTAACACTCATGTCTTCTTTGG	718	603	741	1235	1180	1061
mTF_LIB_1419	Zfp772	TGGGGATGCCCCCATGAACATGG	629	618	870	697	737	831
mTF_LIB_1420	Zfp772	TTGGGCTCCACTGGCCAGCCGGG	953	320	958	803	1136	942
mTF_LIB_1421	Zfp772	TTAACACTCATGTCTTCTTTGGG	885	845	873	1286	961	1004
mTF_LIB_1422	Zfp772	CATCAAGTGACTTATAATGTTGG	794	677	701	1084	933	835
mTF_LIB_1423	Zfp772	TCTCCACTCTCCATGTTCATGGG	1196	681	963	805	844	965
mTF_LIB_1424	Zfp772	ATCAAGTGACTTATAATGTTGGG	745	528	705	820	989	712
mTF_LIB_1425	Zfp810	CTCGGGCCACGGAGCACAGCAGG	622	410	539	889	735	547
mTF_LIB_1426	Zfp810	TTCAACTTAGAACAGGGACTCGG	320	155	295	231	448	335
mTF_LIB_1427	Zfp810	TAGAACAGGGACTCGGGCCACGG	424	298	747	908	1160	887
mTF_LIB_1428	Zfp810	TCAACTTAGAACAGGGACTCGGG	580	514	560	702	1063	615
mTF_LIB_1429	Zfp810	TTCATGAGGAAATCCACCGAGGG	1162	773	1186	1500	1510	1164
mTF_LIB_1430	Zfp810	TCATGAGGAAATCCACCGAGGGG	751	709	950	1014	1200	985
mTF_LIB_1431	Zfp810	GTTGAAAATCAGCTCAGGTTTGG	423	243	599	830	592	647
mTF_LIB_1432	Zbtb6	CTCAGTATCGTTAATATAAATGG	589	310	593	812	779	661
mTF_LIB_1433	Zbtb6	TATTAACGATACTGAGTTCCAGG	395	229	716	740	860	831
mTF_LIB_1434	Zbtb6	TTAACGATACTGAGTTCCAGGGG	1506	981	1291	1664	1418	1405
mTF_LIB_1435	Zbtb6	ATTAACGATACTGAGTTCCAGGG	743	415	877	892	1196	927
mTF_LIB_1436	Zbtb6	CATCTCCTTGCTGTTCAAACTGG	1047	632	879	893	1011	969
mTF_LIB_1437	Zbtb6	CCAAAATCACCTTGTGCCCCTGG	1475	1029	1619	2554	2113	1650
mTF_LIB_1438	Zbtb6	TTCAAGTGCTCCAGTATAGCAGG	33	151	176	196	141	188
mTF_LIB_1439	Zfp648	CTGAGTGTCAAACTGCGAGTCGG	391	217	821	997	1034	1044
mTF_LIB_1440	Zfp648	GCACCTTGGTCCACCTATCCTGG	981	582	961	1385	1160	1008
mTF_LIB_1441	Zfp648	TCGAGACTCCCCCAAATTACAGG	1056	582	941	911	1035	989
mTF_LIB_1442	Zfp648	CACCTTGGTCCACCTATCCTGGG	472	418	728	911	708	710
mTF_LIB_1443	Zfp648	CTCCCAGGATAGGTGGACCAAGG	618	338	727	1101	1081	884
mTF_LIB_1444	Zfp648	CAGCCCCTTAGGGACTCCGTGGG	759	384	412	484	604	509
mTF_LIB_1445	Zfp648	TGACACTCAGTCCTGCAAAGAGG	1492	851	887	1475	1287	1035
mTF_LIB_1446	Obox3	CAGAATCCCCTAATGACTCCAGG	378	338	710	1090	1099	839
mTF_LIB_1447	Zfp575	ACAGGTGGGACTAGGTTCCGAGG	1376	998	1365	1439	1521	1516
mTF_LIB_1448	Zfp575	GAAGCGTGAAGTCCGAGGTCAGG	596	293	659	883	852	719
mTF_LIB_1449	Zfp575	GGCAATCCGGGCAGCGGTGCGGG	259	256	490	512	478	531
mTF_LIB_1450	Zfp575	GGAACCTAGTCCCACCTGTCAGG	585	266	457	570	480	678
mTF_LIB_1451	Zfp575	GGGTGGAAGCGTGAAGTCCGAGG	533	628	763	914	1053	833
mTF_LIB_1452	Zfp575	CCTCGGCAGGTCCTGGTGTGGGG	1217	865	1044	1554	1558	1187
mTF_LIB_1453	Zfp575	AAGCGTGAAGTCCGAGGTCAGGG	877	423	743	1064	1108	990
mTF_LIB_1454	Zbtb16	CCCAGCCAGTCGCATCTGATTGG	727	583	740	847	1068	898
mTF_LIB_1455	Zbtb16	CAAGGCCAATCAGATGCGACTGG	1446	579	1172	1610	1499	1493
mTF_LIB_1456	Zbtb16	GCAGGCTAGCACCGTCCGGTGGG	6	11	128	118	97	90
mTF_LIB_1457	Zbtb16	AGAACCCTAGCCACCCCACGGGG	1156	757	1318	1293	1401	1393
mTF_LIB_1458	Zbtb16	TGGTGCAGGCTAGCACCGTCCGG	522	212	461	679	745	637
mTF_LIB_1459	Zbtb16	TGCAGGCTAGCACCGTCCGGTGG	1447	730	1388	1672	1849	1602
mTF_LIB_1460	Zbtb16	CCAATCAGATGCGACTGGCTGGG	679	693	696	716	966	801
mTF_LIB_1461	Zfp932	CCATATTGAATACCTTCGTAGGG	1120	536	996	1241	1326	1149
mTF_LIB_1462	Zfp932	ACCATATTGAATACCTTCGTAGG	800	499	813	715	871	819
mTF_LIB_1463	Zfp932	CCCTACGAAGGTATTCAATATGG	753	608	851	1456	1053	923
mTF_LIB_1464	Zfp932	TAAATAACTTTCATATACAAAGG	668	424	804	785	544	695
mTF_LIB_1465	Zfp932	TTACATTGATCACACTTGTAAGG	1410	704	1118	1593	1605	1239
mTF_LIB_1466	Zfp932	GACATGAAAGAGTTCATACTGGG	357	261	470	684	778	425
mTF_LIB_1467	Arid3c	GCTTGGCGCCCGGACCCTACAGG	663	529	531	572	580	669
mTF_LIB_1468	Arid3c	GTGGAAGCGGTAAGCGTGGAGGG	27	20	69	102	92	83
mTF_LIB_1469	Arid3c	CGGTAAGCGTGGAGGGGCCAAGG	6	5	25	14	38	12
mTF_LIB_1470	Arid3c	TGGAAGCGGTAAGCGTGGAGGGG	14	24	73	59	67	52
mTF_LIB_1471	Arid3c	GTCCGGGCGCCAAGCAGAGGAGG	252	562	776	634	873	662
mTF_LIB_1472	Arid3c	AGGGTCCGGGCGCCAAGCAGAGG	1317	574	1074	1197	1587	1404
mTF_LIB_1473	Arid3c	GGTTGTGGAAGCGGTAAGCGTGG	73	77	171	174	163	170
mTF_LIB_1474	Zfp979	TTTACACAAAAGTTCTATCTTGG	657	269	616	812	653	610
mTF_LIB_1475	Zfp979	TCTCTCATGATTACTAAGAAGGG	826	556	896	1288	1221	898
mTF_LIB_1476	Zfp979	TATTTGTAAGATTTCTTTAATGG	640	341	611	845	895	649
mTF_LIB_1477	Zfp979	TTCTCTCATGATTACTAAGAAGG	1131	618	1066	1945	1949	1318
mTF_LIB_1478	Zfp979	TGGTAGAAGACACCTTTAAACGG	489	371	594	614	634	705
mTF_LIB_1479	Zfp979	TAGGTTTGAAGATTGAAGAGTGG	992	434	951	1186	1260	1104
mTF_LIB_1480	Zfp979	TGTTCTCAGATTAAATTTGTGGG	379	389	606	758	763	582
mTF_LIB_1481	Zfp985	ATCACAGCTCTCTTCAATACTGG	430	282	559	653	580	604
mTF_LIB_1482	Zfp985	ATGGTGAAACAAAAAAATACTGG	321	384	414	675	440	548
mTF_LIB_1483	Zfp985	ACTTCTAAGATGGATCTGATGGG	824	412	752	872	818	732
mTF_LIB_1484	Zfp985	ATCCATCTTAGAAGTCATCAGGG	1035	596	947	1157	1462	1132
mTF_LIB_1485	Zfp985	AGCTCATCAGAGAATTCATACGG	311	337	485	455	394	349
mTF_LIB_1486	Zfp985	GACTTCTAAGATGGATCTGATGG	508	298	582	694	748	571
mTF_LIB_1487	Zfp985	GATCCATCTTAGAAGTCATCAGG	755	478	738	703	719	743
mTF_LIB_1488	Zfp936	CGAAGATAGCTGGGTTTGTAGGG	1363	602	759	1376	1233	848
mTF_LIB_1489	Zfp936	TCGAAGATAGCTGGGTTTGTAGG	782	287	692	1040	1146	820
mTF_LIB_1490	Zfp936	AGAAATAAAAGAACAAATACTGG	909	634	582	733	577	627
mTF_LIB_1491	Zfp936	TTCGGAGATAATTCTGCTGTGGG	889	792	890	1058	1094	955
mTF_LIB_1492	Zfp936	TTTATATCTCAGCTGTCTTCGGG	952	543	905	893	1268	1053
mTF_LIB_1493	Zfp936	AAGATAGTTGAGATGTAAAAAGG	929	600	998	1701	1341	996
mTF_LIB_1494	Zfp936	GAGATAATTCTGCTGTGGGTAGG	483	437	796	1061	912	886
mTF_LIB_1495	Zfp69	CCTCAGTGGCCGGGGTGATCAGG	240	143	263	471	566	405
mTF_LIB_1496	Zfp69	CCCGGCCACTGAGGCGACCTGGG	894	284	634	713	693	646
mTF_LIB_1497	Zfp69	CCCCGGCCACTGAGGCGACCTGG	602	469	868	893	1004	1033
mTF_LIB_1498	Zfp69	TTAGCTGATGGAACGACCCCTGG	771	429	791	784	974	1015
mTF_LIB_1499	Zfp69	CTTCACCCAGGTCGCCTCAGTGG	984	516	1559	1803	1567	1556
mTF_LIB_1500	Zfp69	CCTGATCACCCCGGCCACTGAGG	1349	1057	1323	2083	1880	1742
mTF_LIB_1501	Zfp69	TGCCGTGGACTTATCCCAGGAGG	1315	844	1069	1241	1329	1235
mTF_LIB_1502	Nr6a1	GACGAACGGCCACCTAGCGGAGG	1170	769	1210	1186	1566	1433
mTF_LIB_1503	Nr6a1	CGGGACGAACGGCCACCTAGCGG	653	449	708	1024	936	807
mTF_LIB_1504	Nr6a1	ACGAACGGCCACCTAGCGGAGGG	475	179	621	546	699	750
mTF_LIB_1505	Nr6a1	CGAACGGCCACCTAGCGGAGGGG	1253	854	1202	1161	1286	1250
mTF_LIB_1506	Nr6a1	GAACGGCCACCTAGCGGAGGGGG	571	358	810	1083	1092	885
mTF_LIB_1507	Nr6a1	CATAGTGCAAGCCCGTAGCGCGG	258	191	460	665	639	615
mTF_LIB_1508	Nr6a1	CGTTGTTCAGCTCGATCATCTGG	1191	634	834	1205	1047	942
mTF_LIB_1509	Zkscan8	AGCGTAGACGAAACAGTTCTTGG	228	162	279	308	406	321
mTF_LIB_1510	Zkscan8	TGTCATTGTCAAGATAGAGGAGG	1298	924	1424	1623	1599	1655
mTF_LIB_1511	Zkscan8	AGACGAAACAGTTCTTGGCCAGG	809	354	837	1095	1508	940
mTF_LIB_1512	Zkscan8	GATGGCAAAATGCACGGAGCTGG	738	370	707	751	1290	812
mTF_LIB_1513	Zkscan8	CATGGTTGGGATGAGGAATCCGG	501	343	620	642	725	713
mTF_LIB_1514	Zkscan8	GGAGCCTGGTCTGGTGGAGATGG	614	270	631	679	698	687
mTF_LIB_1515	Zkscan8	AGATAGAGGAGGATCATGGTTGG	835	209	597	718	824	693
mTF_LIB_1516	Crem	TCGAAGTGTAACACGTTCTGTGG	1630	634	1195	1349	1617	1345
mTF_LIB_1517	Crem	CAGGTTTCTGTAGCTGGATCAGG	250	172	460	446	757	514
mTF_LIB_1518	Crem	ACCTTCAGGCCAAACTGTACAGG	1078	618	1035	1644	1606	1448
mTF_LIB_1519	Crem	GATTGAATAACCGATGGATGTGG	818	552	840	1001	980	996
mTF_LIB_1520	Crem	AGCTCTGCTCATATGCAGACTGG	541	393	568	696	570	532
mTF_LIB_1521	Crem	TCTGTAGCTGGATCAGGCACTGG	525	505	821	909	981	958
mTF_LIB_1522	Crem	GCTGGATCAGGCACTGGAAGAGG	785	472	730	962	649	834
mTF_LIB_1523	Lin28b	GGTTCGTCCTCTGCCAGCCCGGG	453	453	402	408	384	369
mTF_LIB_1524	Lin28b	CATCTCCATGATAAGTCGAGAGG	848	456	1172	1429	1713	1344
mTF_LIB_1525	Lin28b	GCACGTTGAACCATTTACAGTGG	501	390	720	774	647	680
mTF_LIB_1526	Lin28b	GACGAACCCCAGGTTCTGCATGG	1085	686	932	1456	1387	1090
mTF_LIB_1527	Lin28b	GGGTTCGTCCTCTGCCAGCCCGG	246	196	410	729	658	547
mTF_LIB_1528	Lin28b	ATCTCCATGATAAGTCGAGAGGG	1192	769	1120	1648	1707	1379
mTF_LIB_1529	Lin28b	AAAACTGCCCGGGCTGGCAGAGG	721	369	929	1223	1094	998
mTF_LIB_1530	Nkx6-3	AAGAGTTCTGCACCGAGTACTGG	686	349	838	878	965	882
mTF_LIB_1531	Nkx6-3	TGCACCGAGTACTGGCACATGGG	766	514	716	745	838	774
mTF_LIB_1532	Nkx6-3	CTGCACCGAGTACTGGCACATGG	1165	949	823	887	673	954
mTF_LIB_1533	Nkx6-3	TCAGGAGGAAGGTCCCCTGCAGG	1614	1010	1694	2074	2106	1842
mTF_LIB_1534	Nkx6-3	GGCTCCCATGTGCCAGTACTCGG	521	348	563	664	772	576
mTF_LIB_1535	Nkx6-3	TCCGGGACTTGGCCCCCAGCTGG	724	515	1041	1348	1086	1023
mTF_LIB_1536	Nkx6-3	GGGAGTCCCAGCCGCCAGCTGGG	481	395	532	663	652	685
mTF_LIB_1537	Zbtb18	CCGGGCACACCGAGCTGTTCTGG	1710	1418	1762	2260	1919	2269
mTF_LIB_1538	Zbtb18	CAGCTCGGTGTGCCCGGAACTGG	883	583	892	1024	908	1008
mTF_LIB_1539	Zbtb18	AGCTCGGTGTGCCCGGAACTGGG	528	351	543	610	745	641
mTF_LIB_1540	Zbtb18	GCTGCTAGCACGTCCTCAATGGG	1013	686	859	1166	832	993
mTF_LIB_1541	Zbtb18	CTTCGTACATGAATTCAAGCAGG	790	513	697	568	566	675
mTF_LIB_1542	Zbtb18	AGCTGCTAGCACGTCCTCAATGG	820	312	970	1358	1324	1212
mTF_LIB_1543	Zbtb18	TGCTTGAATTCATGTACGAAGGG	358	253	628	747	637	655
mTF_LIB_1544	Sox11	TCGGTGTCCAGCGCGTCCCGGGG	2130	1610	2208	2478	2569	2449
mTF_LIB_1545	Sox11	GTCCGGGTCGCTCTCGTCCAGGG	957	1151	1073	1274	1254	1514
mTF_LIB_1546	Sox11	AGTCCGGGTCGCTCTCGTCCAGG	877	883	1117	1424	1288	1650
mTF_LIB_1547	Sox11	CGGCGTCGGGCCACATCAAACGG	608	427	932	1197	1419	962
mTF_LIB_1548	Sox11	GACGCCGTCTTGCACCAGTCCGG	785	189	652	819	954	997
mTF_LIB_1549	Sox11	ACGCCGTCTTGCACCAGTCCGGG	1048	877	961	1055	892	1177
mTF_LIB_1550	Sox11	TGGACGAGAGCGACCCGGACTGG	1341	799	1080	1532	1517	1493
mTF_LIB_1551	Jazf1	GCCCCCGAAGCGGCAGGTGTTGG	319	248	423	458	888	542
mTF_LIB_1552	Jazf1	TCCAACACCTGCCGCTTCGGGGG	1355	858	1240	1885	1812	1502
mTF_LIB_1553	Jazf1	TCGATGAGGTCGGCCAGCGTGGG	767	519	638	558	580	698
mTF_LIB_1554	Jazf1	CTCGATGAGGTCGGCCAGCGTGG	1754	1502	1889	2690	2618	2204
mTF_LIB_1555	Jazf1	CTCCAACACCTGCCGCTTCGGGG	1907	1158	1778	2628	2761	2155
mTF_LIB_1556	Jazf1	CGATGAGGTCGGCCAGCGTGGGG	1521	668	1373	1839	1789	1570
mTF_LIB_1557	Jazf1	CTCGATGTGCTCGATGAGGTCGG	310	130	448	402	305	439
mTF_LIB_1558	Zfp773	AAGTCTACGAGGACCCCGTGTGG	1242	1032	1120	1146	1449	1294
mTF_LIB_1559	Zfp773	CTACGAGGACCCCGTGTGGTTGG	387	343	728	930	919	862
mTF_LIB_1560	Zfp773	CCTCTCGCGCCTTCCAGTTCTGG	1053	493	976	1174	1342	1082
mTF_LIB_1561	Zfp773	GGCCTGCAACCAACCACACGGGG	820	445	921	1400	1207	1003
mTF_LIB_1562	Zfp773	GGTCCTCGTAGACTTCAAAACGG	597	403	478	496	659	411
mTF_LIB_1563	Zfp773	CGTGTGGTTGGTTGCAGGCCTGG	991	773	869	984	1024	1018
mTF_LIB_1564	Zfp773	GTGTCAGGTCAGAGGAAAACTGG	331	543	680	1103	838	644
mTF_LIB_1565	Zkscan7	AAATATTCCGACTGCACTTCAGG	568	333	846	893	828	954
mTF_LIB_1566	Zkscan7	AGTCGGAATATTTCACAGACGGG	1162	627	776	1322	810	839
mTF_LIB_1567	Zkscan7	TTGTGCTACCATGAGATGTCTGG	501	384	800	920	1069	853
mTF_LIB_1568	Zkscan7	CTTCTGATACATGGCAGTCCTGG	842	529	832	962	952	898
mTF_LIB_1569	Zkscan7	GGGGAACTTGACTGTGAAGCAGG	166	108	470	579	523	564
mTF_LIB_1570	Zkscan7	ACAACTGCCTGAAGTGCAGTCGG	570	303	670	946	833	710
mTF_LIB_1571	Zkscan7	AGCCGGCTCAGGGCTTGCTGAGG	843	814	1493	1800	1972	1618
mTF_LIB_1572	D630045J12Rik	ACCAGTGCAACCCTGGCGCGGGG	1446	571	1244	1652	1417	1523
mTF_LIB_1573	D630045J12Rik	AGGAAGTCCGAGGGGCGTACAGG	539	405	762	667	866	929
mTF_LIB_1574	D630045J12Rik	CGGATCCGTGACGAGTAATGAGG	989	725	888	915	1005	972
mTF_LIB_1575	D630045J12Rik	AGTCCGAGGGGCGTACAGGATGG	777	507	743	1270	1194	1059
mTF_LIB_1576	D630045J12Rik	ATCCGTGACGAGTAATGAGGTGG	1025	454	1285	1422	1404	1416
mTF_LIB_1577	D630045J12Rik	CGGTGTGATATACCGCATTGGGG	825	470	733	660	799	910
mTF_LIB_1578	D630045J12Rik	CTCGGTGTGATATACCGCATTGG	1151	251	773	678	751	867
mTF_LIB_1579	Zfp947	CGTGGCTATGCACTTCTCACAGG	1592	836	1602	1988	2171	1743
mTF_LIB_1580	Zfp947	GGCTATGCACTTCTCACAGGAGG	747	351	903	1015	967	847
mTF_LIB_1581	Zfp947	ATCAAGGAATCAAGATAGGAAGG	1273	884	1126	1663	1748	1371
mTF_LIB_1582	Zfp947	GCTTGTGGATAATATGCTGTAGG	376	172	491	586	648	462
mTF_LIB_1583	Zfp947	CGAAATCAAGGAATCAAGATAGG	887	578	861	932	1044	1027
mTF_LIB_1584	Zfp947	TTTGGTTTGTTTCAACATGAGGG	639	348	807	1126	1083	1189
mTF_LIB_1585	Zfp947	GTCATCAGAGAGTTCATAAAGGG	451	208	636	642	841	677
mTF_LIB_1586	Zfp35	CTTGAGATTCGTAACTGAATTGG	595	181	609	612	767	693
mTF_LIB_1587	Zfp35	GGCAAAGAATTCCGTGAATTTGG	504	353	535	552	472	440
mTF_LIB_1588	Zfp35	AGAGTCCGGCAGCCTTGAGGAGG	1332	490	878	860	1047	1087
mTF_LIB_1589	Zfp35	GGAACAGTGACTGAAGAGTCCGG	51	61	51	70	50	99
mTF_LIB_1590	Zfp35	TTAGGCACCAAAGAACTCATTGG	730	367	779	845	834	866
mTF_LIB_1591	Zfp35	TTGGAAACCTTACGAATGTGAGG	897	679	908	1312	1197	963
mTF_LIB_1592	Zfp35	CAAAGCTTTGCTTGGAGTACAGG	565	149	619	839	935	845
mTF_LIB_1593	Zfp26	CTTGTCAAAAAATCCTGCTCTGG	983	480	1024	1065	1089	985
mTF_LIB_1594	Zfp26	GGTGACCAGAACTGCAGTCAAGG	724	390	759	605	605	762
mTF_LIB_1595	Zfp26	CTGCTCTGGTGCTAAATCTTTGG	693	292	388	346	278	356
mTF_LIB_1596	Zfp26	CAAAGATTTAGCACCAGAGCAGG	637	261	599	1017	955	609
mTF_LIB_1597	Zfp26	TATGTCAAATGGGATGCAACTGG	867	366	933	876	1042	989
mTF_LIB_1598	Zfp26	TGAAGAGGAGTGGACTACAAAGG	570	195	691	1280	836	752
mTF_LIB_1599	Zfp26	CCAACTTGAACAGGGTCACCAGG	1066	752	1261	1322	1400	1355
mTF_LIB_1600	Sox7	CGGATAGGCGCCCAGCAGCGAGG	990	714	962	1187	1243	1082
mTF_LIB_1601	Sox7	CAGTCCCTCGGTCCACGGATAGG	675	463	762	686	939	817
mTF_LIB_1602	Sox7	GGGCGCCTATCCGTGGACCGAGG	464	436	621	658	738	633
mTF_LIB_1603	Sox7	GGCGCCTATCCGTGGACCGAGGG	327	299	500	835	942	643
mTF_LIB_1604	Sox7	CTATCCGTGGACCGAGGGACTGG	759	546	763	1186	1428	929
mTF_LIB_1605	Sox7	TGGAAGCCGAGCTGTCGGATGGG	836	532	947	1226	1169	1106
mTF_LIB_1606	Sox7	ATCCGACAGCTCGGCTTCCAGGG	950	561	939	1331	1388	1128
mTF_LIB_1607	Zfp780b	ATACTAGTACTAGAGTCCTTAGG	641	645	729	936	626	712
mTF_LIB_1608	Zfp780b	AAGGACTCTAGTACTAGTATTGG	499	377	611	517	589	571
mTF_LIB_1609	Zfp780b	TACTAGTACTAGAGTCCTTAGGG	635	232	810	686	661	890
mTF_LIB_1610	Zfp780b	ATTGCTTTATGCTCTGTTTGAGG	843	639	900	1215	992	992
mTF_LIB_1611	Zfp780b	GGATAATCCTATGTGCAACAAGG	650	315	919	1224	1084	918
mTF_LIB_1612	Zfp780b	GAATAGTCTGGTGCATAACAAGG	1011	470	741	938	702	812
mTF_LIB_1613	Zfp780b	CATGTCTTGAGAATTAGAGTTGG	529	556	698	856	722	761
mTF_LIB_1614	9130023H24Rik	TTGCGGCTCCAGAAGTGACCAGG	769	442	924	1185	1199	990
mTF_LIB_1615	9130023H24Rik	AGCGCGGTCTCGCGATCCAGGGG	436	271	491	495	622	547
mTF_LIB_1616	9130023H24Rik	TAGCGCGGTCTCGCGATCCAGGG	652	641	1056	1422	1150	1150
mTF_LIB_1617	9130023H24Rik	CTCGCGATCCAGGGGCGACCTGG	1048	825	1209	1896	1591	1390
mTF_LIB_1618	9130023H24Rik	CGCGATCCAGGGGCGACCTGGGG	860	561	973	1062	1129	1122
mTF_LIB_1619	9130023H24Rik	GAACCGGACGTCAAAATTCCCGG	1783	955	1466	1961	1909	1668
mTF_LIB_1620	9130023H24Rik	TGCGGCTCCAGAAGTGACCAGGG	770	463	888	1089	804	946
mTF_LIB_1621	Stat4	AGCAGATGCCGGATTTCCATAGG	785	652	1024	986	985	1130
mTF_LIB_1622	Stat4	ATTACCACAGCTACATGCATTGG	315	389	312	306	311	293
mTF_LIB_1623	Stat4	TCCGGCATCTGCTAGCTCAGTGG	141	41	210	104	189	188
mTF_LIB_1624	Stat4	ACAACTTTCCTATGGAAATCCGG	188	320	366	277	397	378
mTF_LIB_1625	Stat4	CTATGATGACAACTTTCCTATGG	508	224	484	454	618	474
mTF_LIB_1626	Stat4	AATACAATTGGATGAACAGTTGG	323	29	358	423	298	369
mTF_LIB_1627	Stat4	AGTGGATTGAGACTCAAGACTGG	371	356	357	439	517	391
mTF_LIB_1628	Zfp938	ACATATAAAGCAAAGGGCTATGG	294	43	272	275	266	259
mTF_LIB_1629	Zfp938	TGATGAATTCCCATTGAAGCTGG	256	117	303	470	338	302
mTF_LIB_1630	Zfp938	ATTCATCAAAATACTCCCATTGG	408	193	411	482	425	401
mTF_LIB_1631	Zfp938	AGGTGTAAAATAAGTCATGTAGG	482	458	330	368	337	416
mTF_LIB_1632	Zfp938	CACCATGTCTTCTCATAGTGGGG	492	323	529	710	862	623
mTF_LIB_1633	Zfp938	GATATAAGTTTACAAGTAAATGG	621	342	412	559	458	529
mTF_LIB_1634	Zfp938	ATATAGTACATATAAAGCAAAGG	401	97	415	484	448	450
mTF_LIB_1635	Zfp28	GTGTAGTGTCATGCGAACCCTGG	248	147	277	225	200	299
mTF_LIB_1636	Zfp28	ATGCGAACCCTGGGCCCTCCTGG	804	483	863	1164	980	1020
mTF_LIB_1637	Zfp28	AGAGGGCGCCACGCCCCAGGAGG	527	342	577	904	739	611
mTF_LIB_1638	Zfp28	TGCGAACCCTGGGCCCTCCTGGG	387	199	437	412	369	423
mTF_LIB_1639	Zfp28	GCGTGGCGCCCTCTGCACAAAGG	383	193	475	466	588	588
mTF_LIB_1640	Zfp28	TGTAGTGTCATGCGAACCCTGGG	14	4	324	318	248	335
mTF_LIB_1641	Zfp28	GCGAACCCTGGGCCCTCCTGGGG	659	315	556	485	520	567
mTF_LIB_1642	Zfp599	TGGAGCAAGGACTCGGGCCATGG	1012	431	505	795	892	505
mTF_LIB_1643	Zfp599	AGCTAGAACCACCGAAAATAAGG	148	235	310	366	359	348
mTF_LIB_1644	Zfp599	GAGGCTTCTGCGACACTCCATGG	482	337	425	579	441	457
mTF_LIB_1645	Zfp599	TAGGGACACCAGGCTGATGTAGG	363	172	415	536	387	359
mTF_LIB_1646	Zfp599	GACCAGCCAGAAAAATCACAAGG	689	326	464	389	542	538
mTF_LIB_1647	Zfp599	TACATCAGCCTGGTGTCCCTAGG	439	207	371	342	381	392
mTF_LIB_1648	Zfp599	ATCATTTGAAGACGTAGCCGTGG	492	232	331	327	364	395
mTF_LIB_1649	Zfp512	GGCGGTGACTGCACCGAGTCTGG	43	27	38	25	31	50
mTF_LIB_1650	Zfp512	AACCCCAGGCTCGTCGGGTCCGG	147	89	389	513	540	518
mTF_LIB_1651	Zfp512	CCCGACGAGCCTGGGGTTTGGGG	345	255	349	464	378	367
mTF_LIB_1652	Zfp512	CTTCCGGACCCGACGAGCCTGGG	453	217	453	486	672	517
mTF_LIB_1653	Zfp512	AAGGGATGTGGGTCCCGGGGTGG	573	157	443	612	570	580
mTF_LIB_1654	Zfp512	CCTTCCGGACCCGACGAGCCTGG	664	428	604	688	762	719
mTF_LIB_1655	Zfp512	TTCCGGACCCGACGAGCCTGGGG	780	371	691	996	851	838
mTF_LIB_1656	Zfp677	CAAGGCATCCCCACTCCTCTTGG	101	93	357	472	465	450
mTF_LIB_1657	Zfp677	TTCTCCTGGAAATATGTCTCAGG	187	261	244	604	419	303
mTF_LIB_1658	Zfp677	TCACAGTGTTTAGATTCGTACGG	568	85	435	388	473	505
mTF_LIB_1659	Zfp677	CTGGTGTACAGTGAGATTCGAGG	432	102	416	494	313	513
mTF_LIB_1660	Zfp677	TCTGTTGGCATTCAAAGATGTGG	385	105	476	378	495	444
mTF_LIB_1661	Zfp677	CTTCTGTGTCTATCTGCGTTTGG	428	134	515	732	572	643
mTF_LIB_1662	Zfp677	ACTACAGATGCTGTAGTGACAGG	504	202	359	299	406	423
mTF_LIB_1663	Sim2	GAAGATGCGCGCGGTCTTCCCGG	461	187	471	603	662	605
mTF_LIB_1664	Sim2	CGCGCGCATCTTCAGGTAGCTGG	44	55	156	179	189	187
mTF_LIB_1665	Sim2	ATGCGCGCGGTCTTCCCGGAAGG	225	152	465	872	1005	593
mTF_LIB_1666	Sim2	CCAAAAATGCGGCCAAAACCAGG	1061	646	846	1073	928	849
mTF_LIB_1667	Sim2	ACGCGTGGGGACAGCCGAGCAGG	211	111	281	330	199	262
mTF_LIB_1668	Sim2	GGAAGACCGCGCGCATCTTCAGG	509	254	494	890	466	515
mTF_LIB_1669	Sim2	CAGCTACCTGAAGATGCGCGCGG	458	149	418	303	386	402
mTF_LIB_1670	Mysm1	ATCACTATCTTGATTCAACGTGG	567	490	642	819	1139	757
mTF_LIB_1671	Mysm1	GTTGCGGCGGCTGCACAGCCGGG	182	52	189	230	255	237
mTF_LIB_1672	Mysm1	TGTCCACTTTACTGAATGACTGG	417	255	405	620	940	592
mTF_LIB_1673	Mysm1	TGTTGCGGCGGCTGCACAGCCGG	178	211	265	332	269	345
mTF_LIB_1674	Mysm1	ATCTTGATTCAACGTGGAGAAGG	821	286	532	603	757	563
mTF_LIB_1675	Mysm1	AGATGACAGGACGAAGGCGTGGG	131	106	292	503	415	317
mTF_LIB_1676	Mysm1	ATTCTGGGTTAATCAAAAGGAGG	493	110	480	608	551	499
mTF_LIB_1677	Zfp398	CGGCGACTCCTCCATCTAGAAGG	345	277	410	305	432	443
mTF_LIB_1678	Zfp398	CTTCTAGATGGAGGAGTCGCCGG	442	238	669	689	632	729
mTF_LIB_1679	Zfp398	TAATACCTGGGGGCAGCCGCAGG	687	246	481	458	740	638
mTF_LIB_1680	Zfp398	GATGGAGGAGTCGCCGGCTGTGG	715	388	478	570	431	508
mTF_LIB_1681	Zfp398	CGGCTGCCCCCAGGTATTAAAGG	178	200	196	279	198	197
mTF_LIB_1682	Zfp398	AGATGTGCCTCATTTGCTGCTGG	739	729	823	1188	1350	1010
mTF_LIB_1683	Zfp398	GTAGATGGAGACGTCATCGAAGG	711	410	466	787	832	559
mTF_LIB_1684	Zfp706	TTGTGTCCTACAGACGGTGCAGG	195	181	376	608	746	459
mTF_LIB_1685	Zfp706	TGGCATTTGTGTCCTACAGACGG	263	245	356	432	388	374
mTF_LIB_1686	T	CGCCGGGCACAGAGAGCGCAGGG	301	179	273	209	523	305
mTF_LIB_1687	T	TCGCCGGGCACAGAGAGCGCAGG	500	240	708	779	589	852
mTF_LIB_1688	T	ACTCGCAGTTCGCGTTCGGTGGG	202	271	155	158	256	158
mTF_LIB_1689	T	ACCGAACGCGAACTGCGAGTGGG	511	278	406	285	318	466
mTF_LIB_1690	T	CACTCGCAGTTCGCGTTCGGTGG	569	495	987	1124	1799	1186
mTF_LIB_1691	T	CACCGAACGCGAACTGCGAGTGG	438	302	640	811	871	672
mTF_LIB_1692	T	CTCGCAGTTCGCGTTCGGTGGGG	418	481	575	927	820	713
mTF_LIB_1693	Tgif2	TACATATCTGCAGCACCGAGAGG	247	275	555	601	752	571
mTF_LIB_1694	Tgif2	CAACGCCTACCCCTCAGAGCAGG	339	179	358	484	417	381
mTF_LIB_1695	Tgif2	CGGTGCTGCAGATATGTAACTGG	276	186	354	345	350	379
mTF_LIB_1696	Tgif2	TATCTGCAGCACCGAGAGGTTGG	234	65	150	324	342	144
mTF_LIB_1697	Tgif2	GTCAGGGAGAAGGCGACGACGGG	343	421	528	727	720	576
mTF_LIB_1698	Tgif2	AGAGGCCTTACCCCCACGACGGG	678	334	708	725	982	854
mTF_LIB_1699	Tgif2	CAGAGGCCTTACCCCCACGACGG	402	251	554	565	507	600
mTF_LIB_1700	Zfp954	ATCGGGCTCCAGAGGATGGTGGG	153	48	277	289	350	258
mTF_LIB_1701	Zfp954	GATGACGGAGATCTTCACACTGG	805	308	490	882	1043	592
mTF_LIB_1702	Zfp954	GATTCCTGACTCCGTGTTTATGG	352	215	362	370	451	427
mTF_LIB_1703	Zfp954	CACCATCGGGCTCCAGAGGATGG	294	106	238	467	381	311
mTF_LIB_1704	Zfp954	CACCATCCTCTGGAGCCCGATGG	249	170	350	503	396	300
mTF_LIB_1705	Zfp954	TCGGGCTCCAGAGGATGGTGGGG	477	192	485	437	297	474
mTF_LIB_1706	Zfp954	TCCAGAGGATGGTGGGGCCCTGG	156	67	256	273	205	241
mTF_LIB_1707	Zfp119b	GATGTTGATCCTCAATATTGTGG	690	360	510	656	577	575
mTF_LIB_1708	Zfp119b	ATGGGAAGACCACAATATTGAGG	507	656	545	655	599	558
mTF_LIB_1709	Zfp119b	GAGGATCAACATCAGAGTTCTGG	501	137	213	404	406	321
mTF_LIB_1710	Zfp119b	TAAACTTCTCTCAAGAAGAATGG	95	67	158	179	137	136
mTF_LIB_1711	Zfp119b	CATCAGAGTTCTGGAAGACATGG	183	215	296	443	294	253
mTF_LIB_1712	Zfp119b	AAACTTCTCTCAAGAAGAATGGG	289	201	317	334	235	358
mTF_LIB_1713	Zfp119b	CACTGGAGAAAAGCCCTCTGTGG	447	97	607	567	651	660
mTF_LIB_1714	Zfp27	CGATAGAGACTCCTTTGAGCAGG	222	105	328	431	343	300
mTF_LIB_1715	Zfp27	TCCTAACGCCTGAGTAGTCATGG	828	461	444	518	660	533
mTF_LIB_1716	Zfp27	TGACTACTCAGGCGTTAGGAAGG	423	183	344	243	360	361
mTF_LIB_1717	Zfp27	TGCTCAAAGGAGTCTCTATCGGG	176	186	265	318	293	312
mTF_LIB_1718	Zfp27	ACATAAATCAGCGAGTGATATGG	296	391	278	377	384	287
mTF_LIB_1719	Zfp27	AAGGAGTCTCTATCGGGATGTGG	290	326	492	625	1249	791
mTF_LIB_1720	Zfp27	GTACACGTGACGTCTCCTACAGG	623	340	633	877	678	659
mTF_LIB_1721	Zfp13	CATCGCGGCTACTGAGAACGAGG	309	284	363	388	525	471
mTF_LIB_1722	Zfp13	CCACAGTGTTGCACATTACCTGG	489	330	411	495	444	371
mTF_LIB_1723	Zfp13	CACAGTGTTGCACATTACCTGGG	408	195	297	472	360	572
mTF_LIB_1724	Zfp13	CGCTGGATGTCCCCGTGTCCTGG	512	299	699	629	695	696
mTF_LIB_1725	Zfp13	ACTCCTGTACTGTCCCGAGGGGG	232	286	406	296	406	483
mTF_LIB_1726	Zfp13	CGTCCCCCTCGGGACAGTACAGG	298	99	244	204	195	233
mTF_LIB_1727	Zfp13	GGACTCCTGTACTGTCCCGAGGG	247	205	310	248	199	385
mTF_LIB_1728	Myt1l	CGCCATCGCACACGGTCCAAAGG	530	226	632	1233	1666	1049
mTF_LIB_1729	Myt1l	CCATCGCACACGGTCCAAAGGGG	759	323	677	764	855	683
mTF_LIB_1730	Myt1l	GCCATCGCACACGGTCCAAAGGG	316	269	381	514	592	510
mTF_LIB_1731	Myt1l	CCCCTTTGGACCGTGTGCGATGG	119	21	356	534	467	368
mTF_LIB_1732	Myt1l	AGGAGAAGCGCCATCGCACACGG	615	524	480	488	467	497
mTF_LIB_1733	Myt1l	CTGCCGTCGCAGCCTGGAGTGGG	154	20	239	229	339	322
mTF_LIB_1734	Myt1l	CTCATAACATTCGTCTACTGAGG	834	440	629	899	628	661
mTF_LIB_1735	Rbak	GCGATGATGATCCCTACTGCTGG	793	245	439	413	557	475
mTF_LIB_1736	Rbak	AAGGTGACCGCCATGCTCAGAGG	815	350	727	707	875	845
mTF_LIB_1737	Rbak	CCGCCATGCTCAGAGGCATTTGG	243	134	294	226	255	303
mTF_LIB_1738	Rbak	GCGGTCACCTTCCACTGTCCAGG	736	290	763	1297	1924	994
mTF_LIB_1739	Rbak	GGAAATGAGGGCTGTTTCGAGGG	433	185	463	617	608	493
mTF_LIB_1740	Rbak	CCAAATGCCTCTGAGCATGGCGG	399	388	428	649	480	430
mTF_LIB_1741	Rbak	CATGATTATTAAGTTGGAGCAGG	189	273	321	361	438	382
mTF_LIB_1742	Zscan20	AGGTTTCCCGCCGGTGTTTCAGG	5	13	1	4	7	13
mTF_LIB_1743	Zscan20	AACACCGGCGGGAAACCTCGGGG	604	192	639	940	1011	777
mTF_LIB_1744	Zscan20	TTCCGATACCGGGATGCAGCTGG	265	426	278	490	498	455
mTF_LIB_1745	Zscan20	AAACACCGGCGGGAAACCTCGGG	331	309	329	428	461	347
mTF_LIB_1746	Zscan20	ATCAGACTCCAGACCCGAGAAGG	461	158	310	298	162	320
mTF_LIB_1747	Zscan20	GAAACACCGGCGGGAAACCTCGG	482	112	236	554	739	247
mTF_LIB_1748	Zscan20	AGGTCTTCCGGCTCTGGCGGAGG	375	338	500	592	875	581
mTF_LIB_1749	Tbpl2	ATGTCTCAACTGTTCAGCCCAGG	306	177	388	387	341	442
mTF_LIB_1750	Tbpl2	ACATCTTGGTGGAGTCAAAAAGG	278	42	373	671	447	393
mTF_LIB_1751	Tbpl2	CTGAACAGTTGAGACATAGCTGG	119	31	177	564	389	331
mTF_LIB_1752	Tbpl2	CATGGAGGAGGACATATACCTGG	291	108	315	360	377	314
mTF_LIB_1753	Tbpl2	GTGTTTCATCCACATCTTGGTGG	386	436	336	489	401	422
mTF_LIB_1754	Tbpl2	TGGTATAAGGATCCAGGAAGAGG	387	86	406	445	587	401
mTF_LIB_1755	Tbpl2	GCATGTCTAAAGGCACTCCTGGG	233	77	241	179	252	273
mTF_LIB_1756	Zfp229	TTCTCCGGTAAATACATTCCAGG	348	242	345	619	805	582
mTF_LIB_1757	Zfp229	TTTGCTCCAGATGGGGGACCAGG	174	69	299	358	509	362
mTF_LIB_1758	Zfp229	GCTCAGAGGGCTTTGTACATTGG	530	131	294	270	239	306
mTF_LIB_1759	Zfp229	TGGAGCAAATCTATATACCCTGG	196	52	212	317	305	222
mTF_LIB_1760	Zfp229	GTATATAGATTTGCTCCAGATGG	181	73	356	604	795	357
mTF_LIB_1761	Zfp229	TGCTTCATGAATCCTCCGGAGGG	720	380	636	687	859	677
mTF_LIB_1762	Zfp229	TTCATGAATCCTCCGGAGGGTGG	302	246	411	499	474	510
mTF_LIB_1763	Zic2	CGCGAAGCTGCCCACCCCGATGG	647	300	712	1135	1072	752
mTF_LIB_1764	Zic2	GACTCGGCCGCGGCGCACATGGG	777	332	535	729	901	706
mTF_LIB_1765	Zic2	GCCGCAGTTCCCGGCCATCGGGG	412	366	515	399	368	604
mTF_LIB_1766	Zic2	GGACTCGGCCGCGGCGCACATGG	1032	450	651	595	736	643
mTF_LIB_1767	Zic2	ACCCCGATGGCCGGGAACTGCGG	392	162	530	689	769	594
mTF_LIB_1768	Zic2	GGGCCGCAGTTCCCGGCCATCGG	133	80	274	166	277	248
mTF_LIB_1769	Zic2	AGTTCGGCGTTCACGTCGCAAGG	454	259	737	771	586	770
mTF_LIB_1770	Sox21	GGCCGCTTGACGTGGTCCACAGG	724	299	489	847	690	593
mTF_LIB_1771	Sox21	GCGGGCTCAGCGGCGGAAGATGG	305	170	327	561	560	422
mTF_LIB_1772	Sox21	CTTGACGTGGTCCACAGGCTTGG	352	158	388	321	471	418
mTF_LIB_1773	Sox21	TGCCCAGGCCGTAGGGCACGGGG	149	39	197	248	294	218
mTF_LIB_1774	Sox21	CGCCGAGCACCCGGCGCTCAAGG	249	185	355	378	469	393
mTF_LIB_1775	Sox21	CCTTCATGTGCATGGCTCGCAGG	272	220	480	488	447	523
mTF_LIB_1776	Sox21	CGAGCACCCGGCGCTCAAGGCGG	391	169	549	788	855	592
mTF_LIB_1777	Fiz1	TCCGTTACCGATCAGACCTGAGG	525	515	437	627	381	429
mTF_LIB_1778	Fiz1	GTCGAGCAAAGTGGCGCCTCAGG	798	274	654	1012	1080	772
mTF_LIB_1779	Fiz1	AGTGGCGCCTCAGGTCTGATCGG	360	265	371	539	489	353
mTF_LIB_1780	Fiz1	CGCATGTCCTCGATGCGGTAAGG	190	303	294	234	298	266
mTF_LIB_1781	Fiz1	CCGCATCGAGGACATGCGTGGGG	722	264	616	1138	1123	701
mTF_LIB_1782	Fiz1	GCATGTCCTCGATGCGGTAAGGG	527	373	395	976	619	580
mTF_LIB_1783	Fiz1	ACCGCATCGAGGACATGCGTGGG	303	250	351	733	634	475
mTF_LIB_1784	Zfp873	GTCAAAGTTCTAGAAGACCTGGG	160	91	171	204	128	223
mTF_LIB_1785	Zfp873	ATTCATACGGTTGTTCTCTAGGG	331	209	304	283	368	318
mTF_LIB_1786	Zfp873	CATTCATACGGTTGTTCTCTAGG	263	96	199	326	563	249
mTF_LIB_1787	Zfp873	AGGAACATTGCTTCTTTCCATGG	448	531	450	615	402	472
mTF_LIB_1788	Zfp873	CCTTATGAATGTTCGAAGTGTGG	613	397	714	1114	1292	719
mTF_LIB_1789	Zfp873	CCCTGTGAGAATGAAGACCATGG	264	303	390	387	429	361
mTF_LIB_1790	Zfp873	AAGAAAACTGTTGCATGCAAAGG	152	332	315	314	222	219
mTF_LIB_1791	Phf5a	AGACTGTGTGAAAAATGTGACGG	263	351	336	358	254	366
mTF_LIB_1792	Phf5a	CTCATCACATATGCGGACCAGGG	415	106	339	201	181	357
mTF_LIB_1793	Phf5a	TGTGTAATCTGTGGCGGCCCCGG	684	329	392	479	451	467
mTF_LIB_1794	Phf5a	CAGGGCCGGTGTGTAATCTGTGG	161	47	165	200	167	202
mTF_LIB_1795	Phf5a	ACTCATCACATATGCGGACCAGG	234	202	274	522	414	257
mTF_LIB_1796	Phf5a	GGCCGCCACAGATTACACACCGG	199	344	378	390	390	419
mTF_LIB_1797	Phf5a	AGTAGGCATCGGAGACTCCGGGG	248	186	299	462	396	299
mTF_LIB_1798	Rag1	CGTCCACGGGCCCGTGGACTGGG	3	1	1	1	1	1
mTF_LIB_1799	Rag1	GCGTCCACGGGCCCGTGGACTGG	0	0	0	0	0	2
mTF_LIB_1800	Rag1	CACGTCGATCCGGAAAATCCTGG	868	302	893	1244	1124	862
mTF_LIB_1801	Rag1	CATGGCAGAATTCCGTCGGGTGG	677	471	818	992	886	882
mTF_LIB_1802	Rag1	CGGGTGCAGAACTGAAGCTCAGG	109	68	94	130	67	113
mTF_LIB_1803	Rag1	CATCTGCCTTCACGTCGATCCGG	765	508	699	994	1124	703
mTF_LIB_1804	Rag1	GGAATCGTTTCAAGAGTGACGGG	239	161	468	691	624	496
mTF_LIB_1805	Zfp143	CAAATAAATCGGGATTCTCAGGG	321	249	445	623	424	388
mTF_LIB_1806	Zfp143	ACAAATAAATCGGGATTCTCAGG	306	172	306	249	106	230
mTF_LIB_1807	Zfp143	CGGGAGACTCATTGATGGCCAGG	482	384	317	343	287	404
mTF_LIB_1808	Zfp143	CCACGGTTACTGCCTCCGTCAGG	792	497	824	955	1151	968
mTF_LIB_1809	Zfp143	CCTGACGGAGGCAGTAACCGTGG	288	60	393	341	358	350
mTF_LIB_1810	Zfp143	ACAGTTTGCGGCTGGAGGATGGG	118	83	276	368	486	377
mTF_LIB_1811	Zfp143	TTACTGCCTCCGTCAGGCACAGG	516	484	637	628	593	639
mTF_LIB_1812	Mkx	CGGCTGCCACGTTCCCGATCTGG	472	384	701	692	812	762
mTF_LIB_1813	Mkx	CGTGGCAGCCGGACGTTCAGTGG	416	568	579	989	854	668
mTF_LIB_1814	Mkx	GGCACTCCAGATCGGGAACGTGG	433	136	305	575	484	398
mTF_LIB_1815	Mkx	ATCGTCTTCAACAAGCTCGGGGG	457	223	465	609	601	620
mTF_LIB_1816	Mkx	CCATCGTCTTCAACAAGCTCGGG	162	136	186	188	147	221
mTF_LIB_1817	Mkx	ACCATCGTCTTCAACAAGCTCGG	179	202	196	469	341	302
mTF_LIB_1818	Mkx	AAGACCGAGGCACTCCAGATCGG	452	513	433	550	548	446
mTF_LIB_1819	Irx1	CCCGCAATACCTAAGCGCCGCGG	460	282	493	589	610	635
mTF_LIB_1820	Irx1	CCGCGGCGCTTAGGTATTGCGGG	464	266	452	601	589	458
mTF_LIB_1821	Irx1	CCGCAATACCTAAGCGCCGCGGG	315	337	751	953	1076	768
mTF_LIB_1822	Irx1	TATTGCGGGTAGCCCAGCTGCGG	338	139	327	469	491	426
mTF_LIB_1823	Irx1	CGCTCTCCACCATAGGCGCCCGG	152	259	221	243	182	228
mTF_LIB_1824	Irx1	CCCGCGGCGCTTAGGTATTGCGG	390	260	243	202	283	296
mTF_LIB_1825	Irx1	ATACCTAAGCGCCGCGGGCCCGG	513	176	469	593	633	535
mTF_LIB_1826	Zbtb40	CCGTCGGCAACATCTACTTCAGG	724	597	561	824	625	665
mTF_LIB_1827	Zbtb40	GTAGATGTTGCCGACGGAAATGG	472	319	399	656	728	658
mTF_LIB_1828	Zbtb40	CGTCGGCAACATCTACTTCAGGG	577	457	427	478	731	568
mTF_LIB_1829	Zbtb40	GCTCACCACGGATGCATCGATGG	438	243	390	554	607	460
mTF_LIB_1830	Zbtb40	CATCTCCATCGATGCATCCGTGG	476	354	550	621	516	588
mTF_LIB_1831	Zbtb40	TACACCGGTAAGCTACCTGTGGG	10	0	46	76	49	39
mTF_LIB_1832	Zbtb40	AGAACCGCTGCTCCTTGCACAGG	545	315	600	732	826	642
mTF_LIB_1833	Zfp735	AAAGAACCATGGATTGTTGATGG	377	331	465	943	784	521
mTF_LIB_1834	Zfp735	AGACCATTAAGTCCAAATCTTGG	333	257	292	305	346	339
mTF_LIB_1835	Zfp735	ACACCAAGATTTGGACTTAATGG	493	188	279	465	272	391
mTF_LIB_1836	Zfp735	TTACAGTTGGATGCTTCTTTAGG	176	83	296	335	291	341
mTF_LIB_1837	Zfp735	AAACTCGATTTAATGGTTGAGGG	211	165	274	333	634	372
mTF_LIB_1838	Zfp735	AAGTTCTGGGAATATAGAGCTGG	187	141	291	465	614	301
mTF_LIB_1839	Zfp735	TTGTCATAAACTCGATTTAATGG	242	275	203	217	205	233
mTF_LIB_1840	Nr1h2	CGCCACGTCACCCACTATTAAGG	392	203	372	438	486	494
mTF_LIB_1841	Nr1h2	TTCCTTAATAGTGGGTGACGTGG	289	339	570	882	1168	611
mTF_LIB_1842	Nr1h2	GGGTGACGTGGCGGAGGTACTGG	123	149	234	389	398	299
mTF_LIB_1843	Nr1h2	AATAGTGGGTGACGTGGCGGAGG	890	444	784	792	820	828
mTF_LIB_1844	Nr1h2	GGTGACGTGGCGGAGGTACTGGG	157	6	212	271	256	235
mTF_LIB_1845	Nr1h2	CTTAATAGTGGGTGACGTGGCGG	472	343	563	684	396	601
mTF_LIB_1846	Nr1h2	GGGCCGGCCCCGAAGATGCTGGG	47	102	93	81	89	114
mTF_LIB_1847	Zfp266	TTTGCTTCGTAGACGTAGATAGG	292	80	380	447	690	573
mTF_LIB_1848	Zfp266	CGTCTACGAAGCAAACATAGAGG	275	80	255	226	326	296
mTF_LIB_1849	Zfp266	CGGGACGGTGACTGACAACCAGG	743	232	412	635	753	489
mTF_LIB_1850	Zfp266	GCAGCCATTGATTTGTCCCATGG	355	113	474	370	328	472
mTF_LIB_1851	Zfp266	TCAGAAGAATCTATACCGAGAGG	195	102	281	272	240	319
mTF_LIB_1852	Zfp266	AACAGCACTTTCCGCCACCTCGG	623	298	572	756	770	682
mTF_LIB_1853	Zfp266	TGGAGTTCACCCCGGATGAGTGG	452	153	418	425	603	456
mTF_LIB_1854	Zfp868	TGTATCAGTGAAGTTCCTGAAGG	355	618	525	689	775	641
mTF_LIB_1855	Zfp868	TTCAGGAACTTCACTGATACAGG	381	217	440	568	498	555
mTF_LIB_1856	Zfp868	CACAAGTGTTGAAGGCTACATGG	577	358	469	942	975	578
mTF_LIB_1857	Zfp868	AAGAGCCTGAAATAAATCTAAGG	222	206	221	290	374	296
mTF_LIB_1858	Zfp868	TGGAAACTCACACTGTGAATGGG	348	299	403	678	508	412
mTF_LIB_1859	Zfp868	TTATTTCAGGCTCTTCAAAATGG	272	133	290	403	549	307
mTF_LIB_1860	Zfp868	TATGAGTACAAAGAGTGTGTAGG	327	387	389	691	680	535
mTF_LIB_1861	Zfp128	TTGTGTTGCTTGCGGCCGCGAGG	1336	608	1422	1664	1709	1643
mTF_LIB_1862	Zfp128	CAACAGTGGCAATGGCCTCGCGG	365	629	715	944	925	762
mTF_LIB_1863	Zfp128	GCCAGTGACTTTCCGAGATGTGG	298	435	586	505	536	558
mTF_LIB_1864	Zfp128	CATCACGATACAGAGTCCTCTGG	454	154	355	424	472	453
mTF_LIB_1865	Zfp128	CTGTTGCTGCTTTGTCCTGGTGG	340	460	817	1040	1197	795
mTF_LIB_1866	Zfp128	CCACTGTTGCTGCTTTGTCCTGG	299	253	604	581	754	678
mTF_LIB_1867	Zfp128	GCCGCAAGCAACACAACTTCAGG	660	361	405	744	361	551
mTF_LIB_1868	Zfp937	GCATATCAGAGCCATCCTCAAGG	477	288	461	481	735	430
mTF_LIB_1869	Zfp937	GCTCTTCTCTGTCATCTTCGAGG	526	453	521	801	872	741
mTF_LIB_1870	Zfp937	AAATCCTTTGTATGTCAGAGTGG	392	252	516	519	732	560
mTF_LIB_1871	Zfp937	GGGCATCAAAGAATTCATACTGG	176	159	291	577	401	302
mTF_LIB_1872	Zfp941	GCATCCCGTCATGGTACCAAAGG	487	142	446	735	751	470
mTF_LIB_1873	Zfp941	TCAGAAAAGGTCTCCCGTCGTGG	957	564	818	1473	1035	987
mTF_LIB_1874	Zfp941	TTTCCATCCGAGGAAACAGTGGG	124	133	163	224	192	250
mTF_LIB_1875	Zfp941	TCGTGAAGTCGGCTCCCTTTCGG	606	393	452	598	786	566
mTF_LIB_1876	Zfp941	GAAAGCGGCAATGTCCGAAAGGG	371	400	473	532	790	491
mTF_LIB_1877	Zfp941	TCTCCCACTGTTTCCTCGGATGG	339	469	407	435	517	561
mTF_LIB_1878	Zfp941	GGAAAGCGGCAATGTCCGAAAGG	345	127	423	485	548	508
mTF_LIB_1879	2610008E11Rik	TTGCTCAGAAGTTGCTCTACAGG	851	265	538	488	529	560
mTF_LIB_1880	2610008E11Rik	AACGTGAATTTGGGCCATGGAGG	575	524	648	919	966	796
mTF_LIB_1881	2610008E11Rik	CAAATTCACGTTCCAACATGAGG	928	462	680	884	743	821
mTF_LIB_1882	2610008E11Rik	ACGTGAATTTGGGCCATGGAGGG	203	465	391	365	550	522
mTF_LIB_1883	2610008E11Rik	TGCTCAGAAGTTGCTCTACAGGG	289	161	390	795	1050	573
mTF_LIB_1884	2610008E11Rik	TATCGCATGGATTTGAGCCGTGG	241	326	490	795	482	473
mTF_LIB_1885	2610008E11Rik	ATGGCTCAGAAGCCTCGCTTTGG	182	209	444	542	611	525
mTF_LIB_1886	Sp7	AGAGCCGCCAAATTTGCTGCAGG	761	717	1014	1185	1229	1106
mTF_LIB_1887	Sp7	TCTGCGGGACTCAACAACCCTGG	278	374	420	543	600	426
mTF_LIB_1888	Sp7	TGCGGGACTCAACAACCCTGGGG	290	296	341	439	410	402
mTF_LIB_1889	Sp7	GGGTTGTTGAGTCCCGCAGAGGG	190	143	201	192	189	182
mTF_LIB_1890	Sp7	ACTGCAGCCTGCAGCAAATTTGG	244	62	263	377	599	398
mTF_LIB_1891	Sp7	CTGCGGGACTCAACAACCCTGGG	140	119	217	268	280	222
mTF_LIB_1892	Sp7	AGCTGGGTAGGCGTCCCCCATGG	355	509	462	558	447	494
mTF_LIB_1893	Gtf2i	TCGCGCAGCATCTTCTCATATGG	308	203	386	356	451	364
mTF_LIB_1894	Gtf2i	GAGACCGACGTGTTTGTTGTTGG	460	314	521	707	816	704
mTF_LIB_1895	Gtf2i	GAAGATGCTGCGCGACCAGTCGG	646	500	414	500	418	490
mTF_LIB_1896	Gtf2i	AGCATCCACACTCATCCGATTGG	456	258	500	395	425	650
mTF_LIB_1897	Gtf2i	GCTGCGCGACCAGTCGGCTGTGG	462	427	703	548	603	640
mTF_LIB_1898	Gtf2i	TTGCGAGGTCGTAATGTTCGGGG	482	224	695	863	1343	797
mTF_LIB_1899	Gtf2i	ACGACCTCGCAACCTTGAAGTGG	120	60	279	295	351	314
mTF_LIB_1900	Scrt2	GCACGTAGGCAGTCTCCAGGGGG	558	206	450	391	696	603
mTF_LIB_1901	Scrt2	TCGCCATCGTAACCGCTGGGGGG	601	228	737	746	839	722
mTF_LIB_1902	Scrt2	CTGCCCCCCAGCGGTTACGATGG	222	156	458	543	717	563
mTF_LIB_1903	Scrt2	CGTAGGCAGTCTCCAGGGGGTGG	202	48	421	577	650	406
mTF_LIB_1904	Scrt2	CCTGGTGAAGAAGATCAAAGCGG	461	91	507	815	732	529
mTF_LIB_1905	Scrt2	GGATGGCTTCCAGTGCAGCGGGG	269	194	344	326	354	275
mTF_LIB_1906	Scrt2	ACTCTTCGGACGCCGCGGCCGGG	439	248	360	671	566	497
mTF_LIB_1907	Zfp462	AGTTCTGCGTACGCTACTTCAGG	408	280	383	604	436	419
mTF_LIB_1908	Zfp462	ATATGCTGACCGTAATATCCTGG	401	152	379	533	492	461
mTF_LIB_1909	Zfp462	GGCCACAGTCCAGGATATTACGG	303	146	283	309	220	265
mTF_LIB_1910	Zfp462	GCCTTGAGATCTTCGTAAGATGG	559	166	380	372	341	342
mTF_LIB_1911	Zfp462	CCCATCTTACGAAGATCTCAAGG	372	79	379	335	373	441
mTF_LIB_1912	Zfp462	CCTTGAGATCTTCGTAAGATGGG	487	154	348	382	381	392
mTF_LIB_1913	Zfp462	CTTGAGATCTTCGTAAGATGGGG	511	257	460	755	552	458
mTF_LIB_1914	Zfp74	CTATATAGGTTCCGCTGAGTAGG	368	504	400	507	390	428
mTF_LIB_1915	Zfp74	CTACTCAGCGGAACCTATATAGG	268	146	307	261	184	200
mTF_LIB_1916	Zfp74	ACTAGTGACGTTCAAAGACGTGG	605	354	559	548	403	607
mTF_LIB_1917	Zfp74	CCTCGAAAACTTGTCCGTCCTGG	916	603	899	1041	1039	979
mTF_LIB_1918	Zfp74	AAATTCCTCCGGACATTCGCTGG	1150	944	1300	1817	1468	1407
mTF_LIB_1919	Zfp74	AGCAACTGGATCCTACTCAGCGG	254	180	444	821	632	582
mTF_LIB_1920	Zfp74	TGAAGCCAGCGAATGTCCGGAGG	731	507	699	746	935	760
mTF_LIB_1921	Zfp930	CTTCCGGAGTGAAATTAATGTGG	130	113	366	478	341	430
mTF_LIB_1922	Zfp930	TCCAGCAAGGCCCACTCTTCCGG	1006	295	387	588	469	518
mTF_LIB_1923	Zfp930	TAATTTCACTCCGGAAGAGTGGG	377	114	332	589	472	388
mTF_LIB_1924	Zfp930	CCTTGCTGGATCATACCCAGAGG	1051	687	538	965	607	605
mTF_LIB_1925	Zfp930	CCTCTGGGTATGATCCAGCAAGG	240	68	299	209	205	318
mTF_LIB_1926	Zfp930	TGTCCACATTAATTTCACTCCGG	206	63	415	312	317	372
mTF_LIB_1927	Zfp930	TTAATTTCACTCCGGAAGAGTGG	815	457	545	767	687	587
mTF_LIB_1928	Zfp422	CCCCCATTTCTGTCGCTGGCGGG	317	493	334	373	518	493
mTF_LIB_1929	Zfp422	GCCCGCCAGCGACAGAAATGGGG	554	225	324	213	258	309
mTF_LIB_1930	Zfp422	CAGCCCGCCAGCGACAGAAATGG	508	211	458	660	746	589
mTF_LIB_1931	Zfp422	AGCCCGCCAGCGACAGAAATGGG	434	221	280	1056	768	454
mTF_LIB_1932	Zfp422	CCCCCCATTTCTGTCGCTGGCGG	477	344	639	721	639	601
mTF_LIB_1933	Zfp422	GTGGCCATTCGCTTCGACTCGGG	342	283	605	565	824	561
mTF_LIB_1934	Zfp422	CAAGCCCGAGTCGAAGCGAATGG	171	252	224	356	399	256
mTF_LIB_1935	Zfp341	GCCGTCCAGTCCTTACTGGATGG	639	245	396	285	344	446
mTF_LIB_1936	Zfp341	TCTGGCCGTCCAGTCCTTACTGG	297	151	447	470	550	558
mTF_LIB_1937	Zfp341	GCGATCTTCGAGGCCCTGGAGGG	302	165	308	427	400	329
mTF_LIB_1938	Zfp341	AATGGACAATCAAACGGTTCTGG	139	486	383	868	1022	585
mTF_LIB_1939	Zfp341	TTCACGCTTGTGGGTCATGAAGG	424	214	495	540	550	562
mTF_LIB_1940	Zfp341	GCAGGCGATCTTCGAGGCCCTGG	284	124	324	242	274	294
mTF_LIB_1941	Zfp341	CTGGCACTGTTCACGCTTGTGGG	486	41	458	412	512	460
mTF_LIB_1942	Zfp874b	TCCAGAAGAGAGGGACTACCTGG	239	56	274	446	348	295
mTF_LIB_1943	Zfp874b	CCCAGGTAGTCCCTCTCTTCTGG	360	363	476	500	552	536
mTF_LIB_1944	Zfp874b	AAAAATCAATGGCCACATCCCGG	747	830	578	828	671	600
mTF_LIB_1945	Zfp874b	CTACCTGGGTCCTGCTCAGTGGG	288	170	552	634	756	479
mTF_LIB_1946	Zfp874b	CCAGAAGAGAGGGACTACCTGGG	345	291	340	254	290	247
mTF_LIB_1947	Zfp874b	GTACTCCAGAGACGTTATAGTGG	74	99	355	418	457	365
mTF_LIB_1948	Zfp874b	TGTCTCCACTATAACGTCTCTGG	284	92	359	511	426	452
mTF_LIB_1949	Dbp	TGGCGCGGCCTCTGAGCGACAGG	324	384	428	537	488	419
mTF_LIB_1950	Dbp	CCAAGCAGCGCTCCCCCGCCAGG	792	481	587	882	991	1120
mTF_LIB_1951	Dbp	CGGCTGGGCCCGCCGTTTCCAGG	881	377	462	1028	1049	661
mTF_LIB_1952	Dbp	GCCCAGCCGATGCCCCGAGTGGG	378	113	211	184	250	240
mTF_LIB_1953	Dbp	AAGCAGCGCTCCCCCGCCAGGGG	318	254	583	1008	1301	924
mTF_LIB_1954	Dbp	TGGGCCCGCCGTTTCCAGGCCGG	226	138	276	431	445	324
mTF_LIB_1955	Dbp	GCCGTTTCCAGGCCGGGTCCCGG	271	175	263	365	426	403
mTF_LIB_1956	Zfp637	ATCACATCTGGTAAAACGAGAGG	567	262	418	558	480	597
mTF_LIB_1957	Zfp637	CCTCTGAAGGATCATACTTGTGG	723	240	427	509	398	593
mTF_LIB_1958	Zfp637	TCACATCTGGTAAAACGAGAGGG	197	63	240	386	402	320
mTF_LIB_1959	Zfp637	CCACAAGTATGATCCTTCAGAGG	637	499	599	999	712	577
mTF_LIB_1960	Zfp637	GCTACCCTGCTGGACTGTCATGG	225	176	477	257	385	391
mTF_LIB_1961	Zfp637	AGTCCAGCAGGGTAGCTGTTGGG	205	145	184	180	263	286
mTF_LIB_1962	Zfp637	CTCTGAAGGATCATACTTGTGGG	210	71	260	598	359	234
mTF_LIB_1963	Sohlh1	AATCCTCATTGGCCCGCTCGTGG	537	627	679	994	1012	834
mTF_LIB_1964	Sohlh1	ATTGGCCCGCTCGTGGCCACCGG	554	362	481	627	521	530
mTF_LIB_1965	Sohlh1	TGGCCACGAGCGGGCCAATGAGG	332	140	372	523	479	421
mTF_LIB_1966	Sohlh1	TGGCGTCCGGTGGCCACGAGCGG	531	350	417	630	648	521
mTF_LIB_1967	Sohlh1	GACCACGTTTCTCCGAAGACTGG	674	411	443	564	646	523
mTF_LIB_1968	Sohlh1	ACCACGTTTCTCCGAAGACTGGG	327	237	323	492	473	406
mTF_LIB_1969	Sohlh1	CCCCAGTCTTCGGAGAAACGTGG	438	339	385	431	402	386
mTF_LIB_1970	Trp53	GGTGATGGCAGGATATCTTCTGG	429	71	236	307	297	278
mTF_LIB_1971	Trp53	GACACTCGGAGGGCTTCACTTGG	461	290	325	468	509	384
mTF_LIB_1972	Trp53	GATGGCAGGATATCTTCTGGAGG	566	280	502	747	736	556
mTF_LIB_1973	Trp53	AGTGAAGCCCTCCGAGTGTCAGG	418	332	541	902	864	696
mTF_LIB_1974	Trp53	ATAAGCCTGAAAATGTCTCCTGG	422	317	452	533	336	339
mTF_LIB_1975	Trp53	GACGTGCCCTGTGCAGTTGTGGG	402	478	665	902	735	823
mTF_LIB_1976	Trp53	AGGAGCTCCTGACACTCGGAGGG	327	112	349	303	763	380
mTF_LIB_1977	Zfp426	TGATTGCCTGACAGATGATCAGG	479	439	429	764	1211	478
mTF_LIB_1978	Zfp426	CTGCTGGAACGCTGAACATTTGG	317	108	441	515	443	530
mTF_LIB_1979	Zfp426	GAGCTTTGAGGATGTGATTGTGG	372	196	287	453	291	333
mTF_LIB_1980	Zfp426	GCAGCTCCTGCTTCGTCCCATGG	407	278	383	488	451	479
mTF_LIB_1981	Zfp426	GATTGTGGACTTTACCCAAGAGG	5	32	186	142	148	204
mTF_LIB_1982	Zfp426	AGAGGACTCAGGCTGCCTTCAGG	959	758	1015	980	1085	1079
mTF_LIB_1983	Zfp426	CTCTGTGATGGGACGCAATATGG	490	177	397	342	258	414
mTF_LIB_1984	Max	GAGCGATAACGATGACATCGAGG	919	471	568	838	843	748
mTF_LIB_1985	Max	CGATAACGATGACATCGAGGTGG	292	237	358	449	389	528
mTF_LIB_1986	Max	GCAACCGAGGTTTCAATCTGCGG	747	304	389	548	401	510
mTF_LIB_1987	Max	GCGGGCTCACCATAATGCACTGG	333	266	494	657	415	411
mTF_LIB_1988	Max	TGCACTGGAACGAAAACGTAGGG	394	446	617	659	479	580
mTF_LIB_1989	Max	AGACAGCTTTCACAGTTTGCGGG	609	224	567	517	652	630
mTF_LIB_1990	Max	CCCATCACTCCAAGGAGAGAAGG	780	518	482	972	802	563
mTF_LIB_1991	Zfp933	CTTTGACAATGTTCTTCAGTAGG	377	292	410	672	721	510
mTF_LIB_1992	Zfp933	ACAATGTTCTTCAGTAGGATGGG	388	101	319	473	281	359
mTF_LIB_1993	Zfp933	TGAAAGAAGTCCCACTGGAGAGG	696	142	339	406	455	453
mTF_LIB_1994	Zfp933	TCATAAGGCTCCTCTCCAGTGGG	329	220	422	637	550	525
mTF_LIB_1995	Zfp933	CATATCACCATTATCCTCAGTGG	517	264	495	622	537	495
mTF_LIB_1996	Zfp933	TTCATAAGGCTCCTCTCCAGTGG	288	370	397	333	447	411
mTF_LIB_1997	Zfp933	TTTCATGCCACTGAGGATAATGG	652	488	596	576	738	684
mTF_LIB_1998	Hopx	ATGTCGGCGCAGACCGCGAGCGG	626	245	402	485	474	494
[truncated: 10,472 more rows]

## Sheet: Table. S4
Supporting Information Data4. The missing sgRNA list in sorted transcription factor lost-of-function cell library at 0 hour.
barcode	TF name	sgRNA_sequence (5'-3')	Reads count of kept sgRNAs	Note
mTF_LIB_801	Foxr1	CACCACGACACACTTGTCCGAGG	2006
mTF_LIB_802	Foxr1	GGCCTCGGACAAGTGTGTCGTGG	967
mTF_LIB_803	Foxr1	GGACAAGTGTGTCGTGGTGAAGG	726
mTF_LIB_804	Foxr1	CAACAAGTTGGAGTCTGTACAGG	620
mTF_LIB_805	Foxr1	TAAGCCCAATCTGTGGATGTGGG	0	Missing sgRNA
mTF_LIB_806	Foxr1	GTATCCTCCCGGCAAGCTGGAGG	1173
mTF_LIB_807	Foxr1	CGGGAGGATACACCATGTTTGGG	930
mTF_LIB_1369	Gbx1	GCCGCGCTCTCTCGCTCATAAGG	514
mTF_LIB_1370	Gbx1	GCGCTCTCTCGCTCATAAGGAGG	720
mTF_LIB_1371	Gbx1	TCGATGGAGAAGGCGGCGCCGGG	1203
mTF_LIB_1372	Gbx1	TCCTTATGAGCGAGAGAGCGCGG	948
mTF_LIB_1373	Gbx1	GGCAACACGAGCGGCCGGTAGGG	611
mTF_LIB_1374	Gbx1	CCTGCGGCAACACGAGCGGCCGG	1546
mTF_LIB_1375	Gbx1	CGGCAACACGAGCGGCCGGTAGG	0	Missing sgRNA
mTF_LIB_1798	Rag1	CGTCCACGGGCCCGTGGACTGGG	3
mTF_LIB_1799	Rag1	GCGTCCACGGGCCCGTGGACTGG	0	Missing sgRNA
mTF_LIB_1800	Rag1	CACGTCGATCCGGAAAATCCTGG	868
mTF_LIB_1801	Rag1	CATGGCAGAATTCCGTCGGGTGG	677
mTF_LIB_1802	Rag1	CGGGTGCAGAACTGAAGCTCAGG	109
mTF_LIB_1803	Rag1	CATCTGCCTTCACGTCGATCCGG	765
mTF_LIB_1804	Rag1	GGAATCGTTTCAAGAGTGACGGG	239
mTF_LIB_2487	Zfp457	TTGCCAAGGTCCTGCTCAGTGGG	601
mTF_LIB_2488	Zfp457	TCTGTACAGGGATGTGACATTGG	297
mTF_LIB_2489	Zfp457	GCAGAGGAGTGGGATTGCCAAGG	571
mTF_LIB_2490	Zfp457	ATTGCCAAGGTCCTGCTCAGTGG	172
mTF_LIB_2491	Zfp457	CTCTACAGTTCTGAAGATAGTGG	0	Missing sgRNA
mTF_LIB_2492	Zfp457	TTGTGTGCAGAAAGTAACGATGG	75
mTF_LIB_2493	Zfp457	CAGTTCTGAAGATAGTGGCAAGG	354
mTF_LIB_4970	Pogz	GGCGGACACCGACCTGTTTATGG	512
mTF_LIB_4971	Pogz	CGACCTGTTTATGGAATGTGAGG	217
mTF_LIB_4972	Pogz	GGTAATACTTTGGTCCAGCAAGG	925
mTF_LIB_4973	Pogz	ACCTGGACAGGTCTCAATACTGG	0	Missing sgRNA
mTF_LIB_4974	Pogz	AGGGGAGCTAGTCACATGATTGG	680
mTF_LIB_4975	Pogz	CACTACTGTTAGTAACAGTGGGG	716
mTF_LIB_4976	Pogz	TCCACTACTGTTAGTAACAGTGG	275
mTF_LIB_8492	Trp63	AGGGTCGGGGCAGTACTGTAGGG	295
mTF_LIB_8493	Trp63	GTCGGGGCAGTACTGTAGGGTGG	334
mTF_LIB_8494	Trp63	GTGGATGAACCTTCCGAAAATGG	0	Missing sgRNA
mTF_LIB_8495	Trp63	GCCCATCGAGTTGAACTTTGTGG	431
mTF_LIB_8496	Trp63	TCCACAAAGTTCAACTCGATGGG	1533
mTF_LIB_8497	Trp63	AAGGGTCGGGGCAGTACTGTAGG	334
mTF_LIB_8498	Trp63	CCGTCACGCTATTCTGTGCGTGG	50
mTF_LIB_11655	none target	CGGGGAACACGCCAAGGCAG	0	Missing sgRNA
mTF_LIB_12225	none target	CGGGGACTCAACCCACGCTG	0	Missing sgRNA
